# Supplementary material for: Predictors and Implications of Early Clinical Stability in Patients Hospitalized for Moderately Severe Community-Acquired Pneumonia
Source: PLoS One. 2016 Jun 15;11(6):e0157350. doi: 10.1371/journal.pone.0157350 (PMC4909239; doi:10.1371/journal.pone.0157350)
Supplement: S1 Table — (XLSX) [file pone.0157350.s001.xlsx]

## Sheet: BICAP_minimaldataset_PLOS
NumRand	Symptemp	Symptoux	Sympexpe	Sympdoul	Sympfres	Sympdysp	Sympausc	N_sympt	Sexe	Age	Epleural	PsiScore	PsiCat_4	BraRand	CoIC	Cobpco	Cofoie	Coonco	Coirc	Codiab	CoOH	Coneuro	N_comorb	Initfcar	InitFR	InitTAs	InitTAd	InitT	InitSat	InitFio2	FIO2perc	InitPhA	InitPaO2	InitUr	InitNa	InitGlu	InitHte	InitLeuc	InitPlaq	InitPCT	Drain_cat	LOS	TranSC_SI_cat	DChosp_cat	ChgtAB_J3	Chgtrais1	DCDJ30	DCDJ90	CURB65
635	0	1	0	0	1	0	0	2	1	45	0	35	2	1	0	0	0	0	0	0	1	0	1	88	20	100	72	36.7	100	0	0.21	#NULL!	#NULL!	3.3	137	4.8	33	15.5	572	#NULL!	0	6	0	0	0	#NULL!	0	0	0
238	1	1	1	1	1	1	1	7	0	35	1	45	2	2	0	0	0	0	0	0	0	0	0	135	24	150	90	39	100	0	0.21	7.44	7.6	4.3	136	9	41	14	451	1.28	1	24	1	0	0	11	0	0	0
171	1	0	0	0	1	0	1	3	0	66	0	66	2	1	0	1	0	0	0	0	1	0	2	130	26	140	70	37.7	89	0	0.21	7.45	8.2	7.9	134	5.2	30	3.1	154	19.46	1	30	0	0	1	9	0	0	2
135	0	1	0	1	1	1	1	5	1	54	1	74	3	2	0	0	0	0	0	0	0	0	0	100	18	150	80	37.5	94	0	0.21	7.54	7.5	1.9	134	6.2	30	12.3	678	0.28	1	22	0	0	1	9	0	0	0
454	0	1	1	1	1	1	1	6	0	78	0	118	4	2	0	0	0	0	0	0	0	0	0	105	30	135	80	36.1	94	2	0.28	7.39	8.3	13.6	142	9.1	46	25.4	183	3.42	1	19	1	0	0	#NULL!	0	0	3
776	1	0	0	0	1	1	1	4	1	77	0	97	4	2	1	0	0	0	0	0	0	0	1	126	36	152	86	39.7	94	0	0.21	7.47	6.9	5.3	128	9.9	45	10.2	151	0.16	0	8	0	0	0	#NULL!	0	0	2
372	1	1	1	0	0	1	1	5	1	71	0	61	2	1	0	0	0	0	0	0	0	0	0	92	17	122	78	38	95	0	0.21	7.47	8.1	5.5	134	5.9	37	10.2	241	0.7	0	9	0	0	1	12	0	0	1
146	1	1	1	1	1	1	1	7	1	85	0	95	4	2	1	0	0	0	0	0	0	0	1	73	20	120	60	38.3	98	2	0.28	7.45	15.4	6.8	134	7.2	36	5.1	129	0.13	0	26	0	0	1	9	0	0	2
1010	1	0	0	0	1	1	1	4	0	81	0	81	3	2	0	0	0	0	0	0	0	0	0	70	20	105	60	39.7	93	0	0.21	#NULL!	#NULL!	8.5	138	6	38	7.9	163	#NULL!	0	6	0	0	1	10	0	0	3
1008	0	1	1	1	#NULL!	1	1	5	1	55	0	55	2	1	0	0	0	0	0	0	0	0	0	81	#NULL!	117	52	36.2	90	0	0.21	7.49	7.1	4.5	139	5.3	39	17.3	442	4.1	0	10	0	0	0	#NULL!	0	0	1
1003	0	1	1	1	1	1	1	6	1	64	0	64	2	2	0	1	0	0	0	0	0	0	1	92	24	142	57	37.6	89	0	0.21	7.48	7.7	4.1	137	#NULL!	41	28.2	207	0.05	1	12	0	0	1	9	0	0	1
219	1	0	0	1	1	1	1	5	0	67	1	97	4	1	1	1	0	0	0	0	0	0	2	155	28	140	80	38.6	98	0	0.21	7.41	8.2	15.9	137	8.9	43	21.9	206	8.19	1	30	1	0	1	1	0	0	2
151	1	1	0	1	1	1	1	6	1	50	0	40	2	2	0	0	0	0	0	0	0	0	0	123	20	126	85	38.3	97	6	0.5	7.45	33.7	2.6	138	4.8	36	10.3	225	0.25	0	30	1	0	1	1	0	1	0
3	0	1	1	1	1	1	1	6	0	63	1	73	3	2	0	1	0	0	0	0	1	0	2	84	20	175	100	37.7	93	2	0.28	#NULL!	#NULL!	9	133	5	38	24.2	162	22.87	0	12	0	0	1	9	0	0	1
106	1	1	0	1	1	0	1	5	1	64	1	64	2	2	0	0	0	0	0	0	0	0	0	97	18	125	70	37.9	97	2	0.28	#NULL!	#NULL!	4.6	138	7.6	36	40	413	8.12	1	23	0	0	1	9	0	1	0
27	1	0	0	1	1	1	1	5	0	29	1	39	1	2	0	0	0	0	0	0	0	0	0	112	20	150	70	39.7	98	0	0.21	#NULL!	#NULL!	5	134	7.3	43	16.8	202	5.19	1	11	0	0	1	7	0	0	0
606	1	1	1	1	1	1	0	6	0	25	0	45	1	1	0	0	0	0	0	0	0	0	0	106	24	137	84	39.7	94	0	0.21	#NULL!	#NULL!	4	126	5.7	46	8.6	194	1	0	7	0	0	1	12	0	0	0
514	1	1	1	0	1	0	1	5	0	87	0	127	4	1	1	0	0	0	0	0	1	0	2	101	28	144	73	38.6	95	0	0.21	7.44	13.3	11.3	134	8.9	38	12.5	169	0.29	0	25	0	1	1	10	1	1	2
252	1	1	1	0	1	1	1	6	0	87	0	117	4	2	0	1	0	0	0	0	0	1	2	120	30	137	80	39.3	80	0	0.21	7.42	13.7	2.7	140	8.4	40	16.4	374	0.05	0	18	0	0	1	11	0	0	2
353	0	0	0	1	1	0	1	3	0	65	1	75	3	2	0	0	0	0	0	0	0	0	0	120	23	172	92	36.4	94	2	0.28	7.46	11.9	5.8	141	6.5	45	12.5	282	1.42	1	10	0	0	0	#NULL!	0	0	1
287	1	1	0	0	1	1	0	4	0	96	0	106	4	1	0	0	0	0	1	0	0	0	1	89	22	90	56	36.4	92	0	0.21	7.45	9.6	15.1	136	5.8	34	7.3	91	0.09	0	30	0	0	1	8	0	0	3
226	0	1	1	0	1	1	1	5	1	74	1	74	3	2	0	1	0	0	0	0	0	0	1	106	28	130	60	36.9	88	0	0.21	7.46	8.3	2.9	137	6.2	47	11.4	407	0.07	0	30	1	0	1	10	0	0	2
211	1	1	1	0	1	1	1	6	0	84	1	104	4	1	0	0	0	0	0	0	0	0	0	83	24	130	70	38.2	91	0	0.21	#NULL!	#NULL!	10.4	138	9.2	24	22.7	313	0.62	1	21	0	0	0	#NULL!	0	0	2
2	1	1	1	1	1	1	0	6	1	32	1	42	1	1	0	0	0	0	0	0	0	0	0	114	37	110	60	38.7	98	0	0.21	#NULL!	#NULL!	8.6	125	5.7	33	14.2	224	14.26	0	10	0	0	1	8	0	0	3
781	1	1	0	0	0	0	0	2	0	71	0	101	4	1	1	0	1	0	0	0	1	0	3	106	#NULL!	123	70	38.6	93	1	0.24	7.47	8.2	6.4	134	5.6	35	9.4	187	0.11	0	9	0	0	0	#NULL!	0	0	1
762	1	1	1	0	0	0	1	4	0	83	0	113	4	2	1	0	0	0	0	0	0	0	1	100	18	146	81	38.6	98	0	0.21	7.45	7.9	#NULL!	129	7.4	40	16.2	235	#NULL!	0	8	0	0	0	#NULL!	0	0	1
317	1	1	1	1	1	1	0	6	1	60	0	51	2	1	0	0	0	0	0	0	0	0	0	103	22	115	65	37.4	97	4	0.35	7.48	10.1	8.6	135	8.6	39	19.1	196	4.47	0	16	0	0	0	#NULL!	0	0	1
259	1	0	0	1	1	1	1	5	0	59	1	69	2	2	0	0	0	0	0	0	0	0	0	87	25	147	89	38	98	6	0.5	#NULL!	#NULL!	9	140	7.8	42	15.6	365	11.97	1	16	0	0	1	8	0	0	1
186	0	1	0	0	1	1	1	4	1	99	0	99	4	2	1	0	0	0	0	0	0	0	1	130	24	200	100	37.3	98	6	0.5	#NULL!	#NULL!	4.7	140	7.3	42	9.7	227	0.08	0	23	0	0	0	#NULL!	0	0	1
101	1	1	0	0	1	1	1	5	1	71	0	101	4	1	0	0	0	0	0	1	0	0	1	104	28	117	81	37.8	94	2	0.28	7.52	7.5	5.2	135	10.4	33	14.1	401	0.35	0	9	0	0	0	#NULL!	0	0	1
40	1	1	1	1	1	1	1	7	0	54	0	99	4	1	0	0	0	0	0	0	0	0	0	116	32	130	75	40.1	92	0	0.21	7.45	7.6	13.3	133	5.5	45	10.4	166	16.43	0	14	1	0	0	1	0	0	2
778	1	0	0	0	0	1	0	2	0	85	0	115	4	1	1	0	0	1	1	0	0	0	3	90	36	130	62	39.1	97	0	0.21	7.49	10	12	133	7.9	38	15.3	161	0.24	0	11	0	0	0	#NULL!	0	0	4
602	1	1	0	0	1	1	1	5	1	56	0	106	4	1	0	0	0	1	0	1	0	0	2	109	24	99	70	39.1	93	0	0.21	#NULL!	#NULL!	3.8	125	12.9	28	14.8	342	0.77	0	28	0	0	1	9	0	1	0
45	1	1	0	0	1	0	1	4	0	86	0	116	4	2	0	0	0	0	1	0	0	0	1	94	32	130	80	37	91	0	0.21	7.37	9.9	22.6	134	8.4	33	10.7	173	2.67	0	5	0	0	1	11	0	0	3
198	1	1	1	0	1	1	1	6	1	88	0	78	3	2	0	0	0	0	0	0	0	0	0	125	28	120	75	38.2	96	0	0.21	7.41	8.8	8.4	137	7	41	11.9	139	15.77	0	9	0	0	0	#NULL!	0	0	2
181	1	1	1	0	1	0	1	5	1	101	0	101	4	1	1	0	0	0	0	0	0	0	1	82	40	200	50	38.9	88	0	0.21	7.44	13.5	4.4	135	9.5	41	33.7	226	0.77	0	20	0	1	0	10	1	1	3
13	1	1	1	0	1	0	1	5	0	54	0	54	2	2	0	0	0	0	0	0	0	0	0	94	18	110	80	38.2	95	0	0.21	#NULL!	#NULL!	6.4	134	7.1	41	11.4	177	2.7	0	5	0	0	0	#NULL!	0	0	0
603	1	0	0	1	1	1	1	5	0	83	1	103	4	2	0	0	0	0	1	0	0	0	1	95	27	158	78	37.9	93	0	0.21	7.44	8.1	8.6	135	6.8	47	12.8	318	0.18	1	25	1	0	1	8	0	0	2
363	1	1	1	0	1	0	1	5	0	89	0	89	3	1	0	0	0	0	0	0	0	0	0	103	22	122	64	37.8	93	5	0.4	7.46	8.3	7.9	141	7	39	6.9	119	21.38	0	13	1	0	1	2	0	0	2
340	1	1	1	0	0	1	1	5	1	82	0	82	3	2	0	0	0	0	0	0	0	0	0	97	15	115	67	35.7	91	0	0.21	7.41	5.9	7.2	143	6.7	33	16.2	314	0.43	0	10	0	0	1	8	0	0	2
118	1	1	1	0	1	1	1	6	1	72	0	102	4	1	0	0	0	0	0	0	0	0	0	72	30	140	70	39.1	94	0	0.21	#NULL!	#NULL!	9.7	132	9.1	39	9.7	225	1.03	0	8	0	0	1	11	0	0	4
148	1	0	0	0	0	1	0	2	0	84	0	84	3	1	0	0	0	0	0	1	1	0	2	163	16	135	95	37.6	100	3	0.31	7.45	12.5	8.2	134	8.6	34	9.6	251	0.19	0	21	0	0	1	10	0	0	2
140	1	1	0	1	1	1	1	6	0	34	0	34	1	2	0	0	0	0	0	0	0	0	0	87	24	114	69	38.4	99	0	0.21	7.43	8.3	4.1	141	6.8	39	17.9	207	2.42	1	19	0	0	0	#NULL!	0	0	0
87	1	1	1	1	1	1	1	7	1	56	1	96	4	1	0	1	0	1	0	1	0	0	3	140	28	125	76	38	96	0	0.21	#NULL!	#NULL!	3.1	136	9.6	40	19.6	272	0.97	1	16	0	0	0	#NULL!	0	0	0
796	1	0	0	0	0	0	1	2	0	71	0	111	4	1	1	0	0	0	0	0	0	0	1	138	20	144	84	38.9	92	2	0.28	7.44	8.2	9.7	129	#NULL!	49	16.3	139	1.86	0	15	1	0	1	12	0	0	3
791	1	1	0	0	1	1	1	5	0	75	0	125	4	2	1	0	0	0	0	0	0	1	2	109	28	189	89	38.4	92	2	0.28	7.39	13.6	3.8	130	8.8	39	5.2	179	0.05	0	29	0	0	1	12	0	0	1
326	0	1	1	0	1	1	1	5	0	68	0	68	2	2	0	0	0	0	0	0	0	0	0	84	23	120	62	36	95	3	0.31	7.47	8.7	5.4	140	6.7	40	23.3	303	1.16	0	16	0	0	0	#NULL!	0	0	1
282	1	1	0	1	1	1	0	5	1	35	0	25	1	1	0	0	0	0	0	0	0	0	0	110	28	87	52	38.2	99	0	0.21	7.48	5.3	3.3	141	7.5	38	22.3	170	13.9	0	10	1	0	0	1	0	0	1
251	0	1	1	0	0	0	1	3	1	92	0	82	3	2	0	0	0	0	0	0	0	0	0	70	17	130	48	36.8	89	3	0.31	7.42	11.2	8	140	8	37	7.6	188	0.09	0	11	1	0	0	#NULL!	0	0	3
32	1	1	0	0	1	1	1	5	0	64	0	64	1	1	0	0	0	0	0	0	1	0	1	90	24	120	80	39.7	96	0	0.21	#NULL!	#NULL!	3.4	132	7.8	42	12.3	189	1.37	0	19	1	0	1	12	0	0	0
780	0	1	1	1	1	0	0	4	0	80	0	120	4	1	1	0	0	1	0	0	0	1	3	88	24	117	74	37	94	4	0.35	7.46	9.7	#NULL!	136	4.3	44	10.1	241	#NULL!	0	14	0	0	1	8	0	0	1
702	0	1	1	0	1	1	1	5	1	91	1	121	4	1	0	0	0	0	0	0	0	0	0	91	28	146	79	37.7	84	0	0.21	7.43	6.8	7.1	128	6.3	37	7.6	278	0.04	0	9	0	0	1	8	0	1	2
616	1	1	1	1	1	0	0	5	0	72	0	92	4	2	0	0	0	0	0	0	0	0	0	128	22	128	90	37	90	0	0.21	7.46	7.5	6.2	132	#NULL!	44	8.3	233	2.13	0	13	0	0	0	#NULL!	0	0	1
596	0	1	0	1	0	0	1	3	1	76	1	76	3	1	0	0	0	0	0	0	0	0	0	105	28	154	69	36.5	93	0	0.21	#NULL!	#NULL!	7.3	138	5.5	43	9.9	332	4.84	1	16	1	0	0	#NULL!	0	0	2
356	1	0	1	0	1	1	1	5	0	75	0	75	3	1	0	1	0	0	0	1	0	0	2	100	25	138	47	39.2	95	2	0.28	7.42	10.7	7.4	140	8.8	49	25.8	163	0.53	0	3	0	0	1	12	0	0	3
354	1	1	0	0	1	1	1	5	0	81	0	111	4	2	0	0	0	0	0	0	0	0	0	84	20	100	60	39.6	97	2	0.28	#NULL!	#NULL!	17.8	140	7.1	30	17	360	6.88	0	8	0	0	1	11	0	0	3
306	0	0	0	0	1	0	1	2	1	76	0	86	3	2	0	0	0	0	0	0	0	0	0	82	20	115	72	36.4	96	6	0.5	#NULL!	#NULL!	6.4	140	11.7	35	18.5	467	0.1	0	18	0	1	0	#NULL!	1	1	2
270	0	1	1	0	1	1	1	5	1	68	0	58	2	2	0	0	0	0	0	0	0	0	0	130	22	97	73	36.2	96	3	0.31	7.46	7.9	7.4	136	10.8	43	16.2	221	6.11	0	6	0	0	0	#NULL!	0	0	2
260	0	1	1	1	1	1	1	6	1	61	0	91	4	2	0	0	0	0	1	1	0	0	2	80	27	90	48	37.2	96	3	0.31	7.38	11.5	16	123	24.7	37	13.7	197	45.86	0	11	0	0	0	#NULL!	0	0	2
218	0	1	0	0	1	1	1	4	0	82	0	112	4	1	0	0	0	0	1	0	0	0	1	80	20	110	70	37.6	94	0	0.21	#NULL!	#NULL!	23.7	140	6.5	37	16.2	366	0.21	0	4	0	0	0	#NULL!	0	0	2
62	1	0	0	0	1	0	1	3	1	85	0	95	4	1	0	0	0	0	0	0	0	0	0	157	25	155	75	38.5	97	0	0.21	#NULL!	#NULL!	7.9	132	6.9	30	6.3	176	6.67	0	23	1	0	1	9	0	0	2
35	1	0	0	0	0	0	1	2	0	67	1	77	3	2	0	0	0	0	0	0	0	0	0	128	18	150	90	38.9	92	0	0.21	#NULL!	#NULL!	5.4	138	8.1	45	12.4	139	2.26	0	6	0	0	1	12	0	0	1
26	1	1	1	0	0	1	1	5	0	69	0	89	3	1	0	0	0	0	0	1	0	0	1	98	16	125	70	38.6	90	0	0.21	#NULL!	#NULL!	11.2	136	8.1	41	14.9	223	1.41	0	8	0	0	1	4	0	0	2
1023	1	1	0	0	1	1	1	5	0	67	0	82	3	1	0	0	0	0	0	0	0	0	0	113	#NULL!	127	80	40.6	92	0	0.21	7.45	17	5.3	136	7.4	40	25	164	1.19	0	6	0	0	0	#NULL!	0	1	1
782	0	0	0	#NULL!	1	#NULL!	1	2	0	83	0	103	4	1	1	0	0	0	1	1	0	0	3	99	28	136	70	37.2	96	2	0.28	7.48	#NULL!	#NULL!	132	13.2	46	13.9	149	#NULL!	0	11	0	0	0	#NULL!	0	0	1
756	1	1	1	1	1	0	1	6	1	37	1	57	2	1	0	0	0	0	0	0	0	0	0	112	14	124	69	38.1	96	2	0.28	#NULL!	#NULL!	3.8	129	8.2	39	17.4	191	#NULL!	0	6	0	0	0	#NULL!	0	0	0
564	0	1	1	0	1	0	1	4	0	80	0	90	3	1	1	0	0	0	1	1	0	0	3	108	26	136	75	37.2	90	0	0.21	7.43	11.1	7.6	138	5.9	43	7.8	180	0.04	0	12	0	0	1	12	1	1	2
528	1	1	1	0	1	1	1	6	0	51	0	111	4	1	1	1	0	1	0	0	1	0	4	90	28	118	66	38.7	100	0	0.21	#NULL!	#NULL!	4.5	128	7.2	31	6.4	204	0.95	0	8	0	0	0	12	0	0	0
352	1	1	1	0	1	1	1	6	0	89	1	109	4	1	0	0	0	0	1	0	0	0	1	94	21	179	93	38.3	95	0	0.21	#NULL!	#NULL!	6.8	143	11.9	39	6.9	158	0.06	0	19	0	0	0	#NULL!	0	0	1
308	0	0	0	0	1	1	1	3	1	94	0	94	4	2	0	0	0	0	0	0	0	1	1	100	35	130	61	37.2	95	4	0.35	7.5	6.6	3.9	131	8.2	30	15.4	281	0.49	0	16	0	0	0	#NULL!	0	0	2
293	1	1	1	0	1	0	1	5	0	94	0	104	4	2	0	0	0	0	0	0	0	0	0	100	15	115	70	37.8	89	0	0.21	7.39	11	9.7	139	5.4	34	14.9	211	2.05	0	27	0	0	0	#NULL!	0	1	2
264	0	1	1	1	1	1	1	6	0	76	0	116	4	2	0	0	0	1	0	0	0	0	1	155	22	98	53	37.1	97	4	0.35	#NULL!	#NULL!	18.6	139	4.8	31	9	289	25.45	0	13	0	0	0	#NULL!	0	1	3
261	0	1	1	0	1	0	1	4	0	84	0	84	3	2	0	0	0	1	0	0	0	1	2	82	20	140	70	37.1	91	0	0.21	#NULL!	#NULL!	6.9	135	6	35	7.9	140	0.52	0	17	0	0	0	#NULL!	0	0	1
138	1	1	0	1	1	1	1	6	0	65	0	75	3	1	0	0	0	0	0	0	1	0	1	95	29	100	60	38.3	86	0	0.21	7.44	6.5	8.8	133	6.6	35	13.1	187	4.45	0	7	0	0	0	#NULL!	0	0	3
122	0	0	0	0	1	1	1	3	0	47	1	77	3	2	0	0	0	0	0	0	1	1	2	72	18	105	70	35	95	2	0.28	#NULL!	#NULL!	5.4	131	7.6	36	7.3	190	1.58	0	6	0	0	0	#NULL!	0	0	0
110	1	0	0	1	0	0	1	3	1	75	1	75	2	1	0	0	0	0	0	0	0	0	0	72	17	107	62	38.3	92	0	0.21	#NULL!	#NULL!	3.5	136	7.7	37	15.7	257	2.16	1	8	0	0	0	#NULL!	0	0	1
103	1	1	1	0	1	0	1	5	0	85	0	85	3	1	0	1	0	0	0	0	0	0	1	69	24	120	75	38.9	94	2	0.28	7.45	8.8	6.2	137	6	42	10.4	108	1.97	0	9	0	0	0	#NULL!	0	0	1
78	0	1	0	0	1	1	1	4	0	79	0	99	4	2	0	1	0	0	0	1	0	0	2	50	22	106	58	36.7	92	2	0.28	7.46	9.9	14.7	144	2.6	38	17.2	155	0.64	1	30	0	0	1	8	0	0	3
77	1	1	0	0	1	1	1	5	0	72	0	92	4	1	0	1	0	0	0	0	1	0	2	117	37	150	70	37.9	97	4	0.35	7.39	8.8	5.2	133	5.2	40	8	235	0.36	0	15	0	0	1	12	0	0	2
67	1	1	1	0	1	1	1	6	0	83	0	83	3	1	0	0	0	0	0	1	0	0	1	120	19	120	100	38.3	98	3	0.31	7.4	12.7	6.2	133	19.8	45	8.9	181	0.74	0	10	0	0	0	#NULL!	0	0	1
46	0	1	1	0	0	0	1	3	0	67	0	107	4	2	0	0	0	0	1	1	0	1	3	84	#NULL!	140	100	37	91	4	0.35	#NULL!	#NULL!	8.8	130	16.2	24	7.7	288	1.37	0	20	0	0	0	#NULL!	0	0	2
23	1	0	0	0	1	1	1	4	1	89	0	79	3	1	0	0	0	0	0	0	0	0	0	80	20	190	100	38.1	91	0	0.21	#NULL!	#NULL!	7.7	137	5.5	39	7.9	263	0.06	0	18	0	0	0	#NULL!	0	0	2
1002	0	1	0	0	#NULL!	1	1	3	0	72	0	103	4	2	0	0	0	0	0	0	0	0	0	95	#NULL!	95	50	36.1	90	0	0.21	7.48	7.5	13.7	141	13.3	42	30.1	296	2.76	0	7	0	0	0	#NULL!	0	0	3
645	1	1	1	0	1	0	0	4	0	77	0	97	4	2	0	1	0	0	0	0	0	0	1	86	24	120	64	38.5	92	0	0.21	7.46	10.4	7.5	136	6.6	36	10.2	218	0.44	0	9	0	0	0	#NULL!	0	0	2
539	1	0	#NULL!	0	1	#NULL!	1	3	0	84	0	104	4	2	0	0	0	1	0	0	0	0	1	86	18	94	57	39.3	89	0	0.21	7.45	8.6	5.2	134	6.4	41	9.3	150	8.12	0	9	0	0	0	#NULL!	0	0	2
534	1	1	1	1	1	1	1	7	0	82	1	102	4	1	1	1	0	0	0	0	0	0	2	98	26	146	79	38	64	0	0.21	7.47	8.2	8.8	136	7.9	35	10.2	396	0.13	0	12	0	0	0	#NULL!	0	0	2
368	0	1	0	1	1	1	1	5	1	80	0	110	4	2	0	0	0	0	0	0	0	0	0	100	35	110	90	37	98	6	0.5	7.43	13.2	15.7	139	7.7	35	32.1	217	6.65	0	7	0	0	0	#NULL!	0	0	3
359	1	1	0	0	1	1	1	5	1	66	0	66	2	1	0	0	0	0	0	0	0	0	0	80	22	120	60	38.7	88	0	0.21	7.54	7.8	4.6	136	7.9	41	9.5	194	0.2	0	2	0	0	0	11	0	0	2
320	0	1	1	1	1	1	1	6	1	82	0	82	3	1	0	0	0	0	0	0	0	0	0	93	26	140	70	36.3	98	6	0.5	#NULL!	#NULL!	6.6	144	5.3	38	9.6	228	#NULL!	0	11	0	0	0	#NULL!	0	0	1
291	1	1	1	1	1	1	1	7	0	77	0	77	3	2	0	0	0	0	0	0	0	0	0	99	24	110	55	36.6	98	2	0.28	#NULL!	#NULL!	8.4	135	6.6	35	17.9	261	0.36	0	30	0	0	0	#NULL!	0	0	3
275	1	1	1	0	1	1	1	6	1	75	0	65	3	2	1	0	0	0	0	0	0	0	1	100	21	138	71	39	96	2	0.28	#NULL!	#NULL!	8.7	138	5.8	37	21.1	185	9.38	0	9	0	0	0	#NULL!	0	0	2
235	1	1	1	0	0	1	0	4	0	64	1	74	3	2	0	0	0	0	0	0	1	0	1	135	19	116	68	38.3	93	1	0.24	7.5	6.8	9.8	137	7.5	41	11.9	214	0.46	0	15	1	0	1	11	0	0	1
200	1	1	1	1	1	1	1	7	0	47	1	57	1	1	0	0	0	0	0	0	0	0	0	117	22	197	139	37.5	90	0	0.21	7.47	9.7	4.6	138	7.3	34	13.6	225	0.05	1	30	0	0	0	#NULL!	0	0	0
177	1	1	0	0	1	1	0	4	1	66	1	66	2	2	0	0	0	0	0	0	0	0	0	120	23	120	80	38.3	98	0	0.21	#NULL!	#NULL!	#NULL!	134	6.2	38	15.4	571	0.2	1	5	0	0	0	#NULL!	0	0	1
149	0	0	0	1	1	1	1	4	0	55	0	95	4	1	0	0	0	0	0	0	0	0	0	80	24	125	80	37.2	100	6	0.5	#NULL!	#NULL!	7.2	134	8	43	16.7	194	0.1	1	9	0	0	0	#NULL!	0	0	1
119	0	0	0	1	1	0	1	3	1	57	0	67	1	1	0	0	1	0	0	0	0	0	1	93	20	119	77	36.7	96	0	0.21	#NULL!	#NULL!	2.7	138	5.3	32	5.8	34	0.48	0	10	0	0	0	11	0	0	0
66	1	1	1	1	1	1	1	7	1	59	0	49	1	1	0	1	0	0	0	0	0	0	1	95	34	180	110	37.8	91	0	0.21	7.5	8.1	2.6	138	8.4	38	12.5	303	0.34	0	15	0	0	1	8	0	0	1
19	1	0	0	0	1	0	1	3	0	63	0	73	3	1	0	0	0	0	0	0	0	1	1	71	23	150	60	35.9	92	0	0.21	#NULL!	#NULL!	2.4	144	5.5	43	5.6	292	0.32	0	15	0	0	1	8	0	0	1
1	1	1	1	0	1	0	1	5	0	88	1	98	4	2	0	0	0	1	0	0	0	1	2	140	21	120	70	38	97	0	0.21	#NULL!	#NULL!	8.1	141	#NULL!	37	16.2	382	9.49	0	15	0	0	0	#NULL!	0	1	2
767	1	1	0	1	1	0	1	5	0	37	0	57	2	2	0	0	0	0	0	0	0	0	0	106	26	137	84	39	98	2	0.28	7.54	8.8	4.3	124	8.2	37	13.5	140	14.2	0	6	0	0	0	#NULL!	0	0	0
639	1	1	1	0	0	0	1	4	0	86	0	106	4	2	0	0	0	0	1	0	0	0	1	97	22	128	69	39	96	0	0.21	7.52	7.9	9.4	130	7	38	26.4	232	15.3	0	16	0	0	0	11	0	0	2
304	0	1	0	0	1	1	1	4	0	81	0	81	3	2	0	0	0	0	0	0	0	0	0	125	19	130	75	36.8	94	2	0.28	#NULL!	#NULL!	9.9	133	7.6	32	9.3	213	0.51	0	13	0	0	0	#NULL!	0	1	2
294	1	1	1	0	0	0	1	4	1	49	0	59	3	1	0	0	0	0	0	0	1	0	1	108	18	121	70	37.6	100	0	0.21	#NULL!	#NULL!	4.8	136	5.7	37	16	318	0.99	0	7	0	0	0	#NULL!	0	0	0
280	0	1	1	0	1	1	1	5	1	77	0	67	2	1	0	1	0	0	0	0	0	0	1	110	27	110	65	37	85	0	0.21	7.4	6.7	4	140	8.3	45	11.4	208	0.09	0	8	0	0	0	#NULL!	0	0	1
271	0	1	1	1	1	1	1	6	0	62	0	72	3	1	0	0	0	0	0	0	1	0	1	119	25	86	45	37.6	88	0	0.21	7.5	7	6.1	137	6.8	40	10.6	251	#NULL!	0	7	0	0	0	#NULL!	0	0	1
269	1	1	0	0	1	1	1	5	0	87	0	87	3	2	0	0	0	0	0	0	0	0	0	115	37	152	68	38.2	97	6	0.5	7.4	15.7	9.8	146	13	42	13.3	185	0.63	0	30	1	0	0	#NULL!	0	0	3
266	1	1	0	0	1	1	1	5	0	53	0	73	3	1	0	0	0	0	0	1	0	0	1	70	20	100	50	39.7	92	3	0.31	7.42	8.6	8.5	137	6.3	33	12.2	311	1.5	0	9	0	0	1	8	0	0	3
265	0	1	1	0	1	0	1	4	0	83	0	83	3	1	0	0	0	0	0	0	0	0	0	90	25	160	75	36.3	93	0	0.21	#NULL!	#NULL!	16	142	8.4	39	8.6	113	4.87	0	30	0	0	0	#NULL!	0	0	2
205	1	1	1	0	1	0	1	5	1	78	1	98	4	1	0	0	0	0	0	0	0	0	0	100	28	90	60	37.8	93	0	0.21	#NULL!	#NULL!	9.6	137	5.9	38	12.7	367	2.71	0	12	0	0	0	#NULL!	0	0	3
188	1	1	1	0	1	1	1	6	1	46	0	76	3	1	0	0	0	0	0	0	1	0	1	130	32	98	61	37.4	94	0	0.21	7.46	9.5	8.1	129	8.2	31	7.5	106	1.63	0	11	0	0	0	#NULL!	0	0	2
156	0	1	1	1	1	1	0	5	0	77	0	87	3	1	1	0	0	0	0	0	0	0	1	90	20	126	70	36.6	93	6	0.5	7.45	8.5	5.7	131	6.6	41	12.6	199	0.52	0	13	0	1	0	#NULL!	1	1	1
21	1	1	1	1	1	1	1	7	0	81	0	110	4	1	0	1	0	0	0	0	0	1	2	96	34	110	70	38.4	87	0	0.21	7.46	8	4.9	129	7.3	44	17.8	253	1.59	0	19	1	0	0	1	0	0	2
1021	1	1	1	0	1	1	1	6	1	57	0	57	2	2	0	1	0	0	0	0	0	0	1	119	18	134	95	36.4	89	0	0.21	7.49	7.7	5.7	138	7.8	40	9.8	316	0.05	0	3	0	0	0	#NULL!	0	0	0
1009	0	0	0	0	1	1	1	3	1	81	0	121	4	1	1	0	0	0	1	1	0	0	3	105	23	105	57	36.3	99	6	0.5	7.47	19.2	25	139	6.4	29	9.6	246	0.75	0	30	0	0	0	#NULL!	0	0	3
798	1	1	0	0	1	0	0	3	0	84	0	84	3	1	0	0	0	0	0	0	0	0	0	97	18	199	100	37.3	94	0	0.21	7.43	7.6	5.9	137	8.5	43	12	186	#NULL!	0	14	0	0	0	#NULL!	0	0	1
771	1	1	1	1	1	1	0	6	1	64	0	34	3	2	0	1	0	1	0	0	0	0	2	117	20	113	78	38.3	88	2	0.28	7.44	6.4	4	136	7.5	43	34.9	412	0.06	0	9	0	0	0	#NULL!	0	0	0
758	0	1	0	0	0	1	1	3	1	88	0	128	4	2	1	0	0	0	0	1	0	0	2	100	20	150	95	36.7	91	4	0.35	7.38	7.6	#NULL!	128	20.5	46	14.9	306	#NULL!	0	18	0	0	0	#NULL!	0	0	1
753	0	1	1	0	1	0	1	4	0	93	0	133	4	1	1	0	0	0	1	1	0	0	3	87	26	114	72	36.5	94	0	0.21	#NULL!	#NULL!	28.5	144	5.2	35	11.2	183	0.74	0	20	0	0	0	#NULL!	0	0	2
599	1	1	1	0	1	1	0	5	1	85	0	105	4	1	0	0	0	0	1	0	0	0	1	100	27	216	101	38.3	83	0	0.21	7.4	15.9	4.5	136	7.3	48	10.7	168	0.04	0	4	0	0	0	#NULL!	0	0	1
581	1	1	1	1	1	1	1	7	0	78	0	88	3	2	0	1	0	1	0	0	0	0	2	104	24	118	81	38.1	86	0	0.21	7.43	7.5	8.2	132	7.7	47	14.7	153	0.14	0	15	0	0	0	#NULL!	0	0	2
579	0	1	1	1	1	1	0	5	1	26	0	26	2	1	0	0	0	0	0	0	0	0	0	117	28	125	86	37.5	98	0	0.21	#NULL!	#NULL!	2.9	136	5.5	40	22.3	204	#NULL!	0	4	0	0	0	#NULL!	0	0	0
560	1	0	0	0	1	1	1	4	0	46	0	56	2	1	0	0	0	0	0	0	0	0	0	150	24	100	59	39.9	96	4	0.35	#NULL!	#NULL!	7.1	135	8.2	45	16.8	176	1.86	0	3	0	0	0	#NULL!	0	0	2
548	1	0	0	1	1	0	0	3	0	89	0	109	4	2	0	0	0	0	0	0	0	0	0	100	23	113	60	37	93	0	0.21	7.51	8.2	15.3	137	7	34	24.1	303	5.94	0	9	0	0	1	12	0	0	3
527	0	1	1	1	1	1	1	6	0	50	0	60	2	2	0	0	0	0	0	0	0	0	0	98	20	127	74	37	89	0	0.21	#NULL!	#NULL!	4.8	139	5	37	9.8	353	0.06	0	7	0	0	1	12	0	0	0
515	1	1	0	0	1	1	1	5	0	82	0	92	4	1	1	0	0	0	0	0	0	0	1	108	30	134	91	38.5	92	2	0.28	7.44	8.4	6.3	136	#NULL!	55	8.8	130	0.07	0	14	1	1	0	#NULL!	1	1	2
513	1	1	1	0	1	0	1	5	1	78	0	108	4	1	0	1	0	0	0	0	0	0	1	87	24	129	48	39.4	87	0	0.21	7.27	5.8	4.1	136	7.1	44	9.5	141	0.04	0	16	0	0	0	#NULL!	0	0	2
502	0	0	0	0	1	1	1	3	0	71	0	122	4	2	0	1	0	0	1	0	0	0	2	90	28	200	108	37.4	77	0	0.21	7.42	8.4	6.2	138	7.4	52	11.2	215	0.08	0	12	1	0	0	#NULL!	0	0	1
370	1	1	1	1	1	1	1	7	0	78	0	118	4	2	0	0	0	1	0	0	0	0	1	104	27	108	56	38.9	98	6	0.5	7.48	7.5	5.7	135	6.9	40	29.7	385	#NULL!	0	11	1	0	1	1	0	0	2
365	0	1	1	0	0	0	1	3	0	71	0	111	4	2	0	0	0	1	0	0	0	0	1	64	16	113	68	37.3	89	0	0.21	#NULL!	#NULL!	9.6	135	5.1	38	6.6	338	0.1	0	8	0	0	1	11	0	0	2
348	1	1	1	1	1	1	1	7	1	81	0	71	3	2	0	0	0	0	0	0	0	0	0	75	18	158	80	36.7	98	2	0.28	7.43	13.1	5.7	139	12	34	6.1	261	0.12	0	16	0	0	1	11	0	0	1
334	1	0	0	1	1	0	1	4	1	91	1	121	4	1	1	0	0	0	0	0	0	0	1	82	26	155	63	36.2	96	2	0.28	7.48	12.3	13.6	127	6.1	35	11.8	297	0.46	0	14	0	0	0	#NULL!	0	0	2
325	1	1	1	0	1	1	1	6	0	90	1	100	4	2	0	1	0	0	0	0	0	0	1	70	22	118	80	39	97	3	0.31	#NULL!	#NULL!	5.7	140	7.1	43	8.1	189	#NULL!	0	22	0	0	0	#NULL!	0	0	1
312	0	1	0	1	1	0	0	3	1	99	1	109	4	1	0	0	0	0	0	0	0	0	0	95	30	104	61	36	94	0	0.21	#NULL!	#NULL!	14.4	133	8.6	30	11.6	297	0.15	0	18	0	1	0	#NULL!	1	1	3
310	0	0	0	0	1	1	1	3	0	71	0	101	4	1	0	1	0	1	0	0	0	0	2	105	19	130	65	36.4	91	2	0.28	#NULL!	#NULL!	5.5	134	6.8	38	9.7	347	0.05	0	8	0	0	0	#NULL!	0	0	1
305	1	0	0	0	1	0	1	3	0	90	0	120	4	1	0	0	0	0	1	0	0	1	2	85	30	98	50	38.2	98	0	0.21	#NULL!	#NULL!	17.8	140	7	48	22.9	164	1.99	0	15	0	0	0	#NULL!	0	0	4
298	0	1	1	0	1	1	1	5	1	71	0	81	3	1	0	1	0	0	0	0	0	0	1	110	25	124	70	36	99	2	0.28	#NULL!	#NULL!	13.6	143	4	45	12.9	381	0.08	0	14	0	0	0	#NULL!	0	0	2
290	1	1	1	1	1	0	1	6	0	51	0	51	2	1	0	0	0	0	0	0	0	0	0	104	18	107	78	39.5	98	0	0.21	#NULL!	#NULL!	9.5	135	7.3	45	20.2	153	3.85	0	12	0	0	0	#NULL!	0	0	1
281	1	1	0	0	0	1	1	4	0	71	0	71	3	2	0	0	0	0	0	0	0	0	0	95	15	135	68	37.8	95	3	0.31	7.46	9.2	7.6	140	5.8	42	7.1	113	1.52	0	5	0	0	0	3	0	0	2
279	0	1	0	0	1	0	1	3	0	87	0	107	4	2	0	0	0	0	0	0	0	0	0	92	21	88	63	37.4	99	0	0.21	#NULL!	#NULL!	7.5	135	5.4	32	10.5	195	0.91	0	13	0	1	0	11	1	1	3
263	0	1	1	0	1	1	1	5	0	79	0	129	4	1	1	0	0	0	1	1	0	0	3	108	26	145	68	38.3	78	0	0.21	#NULL!	#NULL!	18.2	147	9.3	35	11.3	220	0.47	0	27	0	0	0	#NULL!	0	0	2
233	1	1	0	0	1	1	1	5	0	72	0	72	3	1	0	0	0	0	0	0	0	0	0	121	28	150	100	36.2	92	0	0.21	7.35	11.9	3.6	139	10.6	44	12.2	162	0.12	0	14	0	0	0	#NULL!	0	0	1
178	1	1	1	0	1	1	1	6	0	84	1	104	4	1	1	0	0	0	0	0	1	0	2	74	38	151	98	40.2	100	6	0.5	7.4	8.9	6.6	135	10.9	38	7	154	15.15	0	29	0	0	0	#NULL!	0	0	2
144	0	1	1	1	1	1	1	6	1	88	0	88	3	1	1	0	0	0	0	0	0	0	1	70	27	165	55	37.7	100	6	0.5	#NULL!	#NULL!	7.2	138	11.3	36	3.9	257	0.09	0	15	0	0	0	#NULL!	0	0	3
111	1	1	0	0	1	1	1	5	1	82	0	92	4	1	0	0	0	0	0	0	0	0	0	105	18	150	82	38.2	96	3	0.31	#NULL!	#NULL!	4.3	135	6.1	41	12.2	199	0.11	0	8	0	0	0	#NULL!	0	0	2
96	1	1	0	0	1	1	1	5	0	89	0	89	3	2	0	1	0	0	0	0	0	0	1	88	24	80	40	38.5	100	2	0.28	#NULL!	#NULL!	8.2	137	6.1	37	10.9	153	1.56	0	19	0	0	0	#NULL!	0	0	3
801	1	1	1	1	0	0	1	5	1	70	1	70	2	2	0	0	0	0	0	0	0	0	0	73	12	143	69	37.5	94	#NULL!	#NULL!	7.5	8.7	3.9	135	6	33	5.2	276	1.56	0	5	0	0	0	#NULL!	0	0	1
799	0	1	1	0	1	1	1	5	0	74	0	114	4	1	0	1	0	0	0	0	0	0	1	112	22	130	106	36.1	86	0	0.21	7.38	6.3	5	134	6.3	49	15.1	404	0.04	0	10	0	0	0	#NULL!	1	1	1
790	1	1	0	1	0	0	0	3	1	44	0	34	1	2	0	0	0	0	0	0	1	0	1	92	#NULL!	157	74	39.2	99	2	0.28	7.48	7.2	5.1	130	6	39	13.2	197	0.04	0	8	0	0	0	#NULL!	0	0	0
784	0	0	0	0	1	1	1	3	0	84	0	124	4	1	1	0	0	0	1	1	0	0	3	68	30	110	68	35.1	88	2	0.28	7.52	5.3	#NULL!	131	15.5	41	10.5	181	0.05	0	21	0	1	0	#NULL!	1	1	2
775	1	1	0	1	1	0	0	4	1	29	0	19	1	1	0	0	0	0	0	0	0	0	0	126	32	129	75	38.4	97	2	0.28	7.4	11.9	5.3	134	6.2	42	28.4	184	0.74	0	6	0	0	0	#NULL!	0	0	1
764	1	1	1	1	0	1	1	6	1	62	0	52	2	2	0	0	0	0	0	0	0	0	0	100	#NULL!	137	88	38.2	91	0	0.21	7.45	9.3	#NULL!	137	7	46	7.4	213	#NULL!	0	5	0	0	0	#NULL!	0	0	0
763	1	1	1	0	0	1	1	5	0	41	0	41	1	2	0	0	0	0	0	0	0	0	0	106	16	93	55	38.7	97	2	0.28	7.45	8.4	5.6	134	6.7	42	14	169	#NULL!	0	7	0	0	0	#NULL!	0	0	1
757	0	1	1	0	0	1	0	3	1	70	1	80	3	1	0	0	0	0	0	0	0	0	0	106	32	156	79	37.1	96	4	0.35	7.38	10.3	6	133	6.7	46	15.5	234	0.05	0	5	0	0	0	#NULL!	0	0	2
750	1	1	0	1	1	1	1	6	1	88	0	88	3	1	1	0	0	0	0	0	0	0	1	101	26	114	52	38	97	4	0.35	7.41	9.5	8.5	138	6.9	35	9	170	0.07	0	23	0	0	0	#NULL!	0	0	3
651	0	1	1	1	1	1	1	6	0	43	0	43	1	1	0	1	0	0	0	0	0	0	1	118	20	115	79	36.3	93	0	0.21	7.43	8.6	6	136	5.5	34	17.8	442	0.45	0	12	0	0	0	#NULL!	0	0	0
629	0	1	1	0	1	1	1	5	1	80	0	100	4	1	0	0	0	0	1	0	0	0	1	60	20	113	44	37.2	86	0	0.21	7.42	7.5	9.1	137	7.8	24	9.9	361	0.37	0	3	0	0	0	#NULL!	0	0	3
590	1	1	1	1	1	1	1	7	0	54	0	54	2	2	0	0	0	0	0	0	0	0	0	106	30	148	93	38.1	95	0	0.21	#NULL!	#NULL!	6.2	136	7	45	15.7	212	2.61	0	8	0	0	0	#NULL!	0	0	1
588	1	1	0	0	1	0	1	4	0	84	0	104	4	1	1	0	0	0	0	0	0	0	1	106	18	116	66	38.5	95	0	0.21	7.41	7.9	6.8	135	9.4	40	10.8	177	0.77	0	4	0	0	0	#NULL!	0	0	1
583	1	1	0	0	1	0	0	3	1	84	0	84	3	2	1	0	0	0	0	0	0	0	1	100	28	126	70	38.4	94	0	0.21	7.43	8.9	10.8	135	5.8	37	17.4	245	26.6	0	13	0	0	0	#NULL!	0	0	2
577	0	1	1	0	1	1	1	5	1	88	0	108	4	1	0	0	0	0	0	0	1	0	1	78	28	124	69	37.1	83	0	0.21	7.37	5.9	11.9	135	6.8	36	19.8	271	0.43	0	12	0	0	0	#NULL!	0	0	2
574	1	0	1	0	1	1	1	5	1	65	0	116	4	2	0	0	0	0	0	0	0	1	1	143	31	170	106	38.3	98	3	0.31	7.39	8	3.8	129	7.9	34	13.5	363	1.95	0	13	0	0	0	#NULL!	0	0	2
565	1	1	0	0	1	1	1	5	1	87	0	117	4	1	0	0	0	0	1	0	0	0	1	89	26	166	77	38.5	93	0	0.21	7.34	8.5	9.9	131	12.1	36	13	263	0.53	0	7	0	0	0	#NULL!	0	0	2
526	1	1	1	0	1	1	1	6	1	86	0	126	4	1	0	1	0	0	1	0	0	0	2	91	25	190	58	38.4	87	3	0.31	7.33	9	8	141	6.9	40	11.3	157	0.52	0	13	0	0	0	#NULL!	0	0	3
523	1	1	1	1	1	1	1	7	0	72	0	72	3	1	0	0	0	0	0	0	0	0	0	89	19	157	69	39.5	96	0	0.21	7.47	8.9	3.6	136	4	43	10.6	121	7.89	0	6	0	0	0	#NULL!	0	0	1
505	1	1	1	0	1	1	1	6	0	85	0	105	4	2	0	1	0	0	0	1	0	0	2	118	32	168	73	39	96	0	0.21	7.43	10	7.9	137	7.4	38	9.7	211	0.04	0	13	0	0	0	#NULL!	1	1	3
375	1	0	0	0	1	0	1	3	0	62	0	72	3	1	0	0	0	0	0	0	0	0	0	80	27	130	70	38	83	0	0.21	7.47	8.1	10.7	133	6.6	40	6.1	212	0.9	0	6	0	0	0	#NULL!	0	0	1
357	1	1	1	0	1	1	1	6	0	84	0	84	3	1	0	0	0	0	1	0	0	0	1	72	25	131	72	37.8	100	2	0.28	#NULL!	#NULL!	5.2	145	4.9	42	14	197	0.06	0	9	0	0	0	#NULL!	0	0	1
355	1	1	1	0	1	1	1	6	0	88	0	128	4	1	0	1	0	0	1	0	1	0	3	95	22	183	104	38.3	80	0	0.21	#NULL!	#NULL!	9.3	144	7.2	54	6.1	117	0.06	0	7	0	0	0	#NULL!	0	0	3
351	1	1	1	1	1	1	1	7	0	84	0	84	3	2	0	0	0	0	0	0	0	0	0	85	20	123	52	38	94	0	0.21	#NULL!	#NULL!	10	139	7.8	35	11.4	186	1.55	0	5	0	0	0	#NULL!	0	0	3
349	0	1	1	1	0	1	1	5	1	87	1	87	3	2	0	0	0	0	0	0	0	0	0	77	13	143	61	36.8	92	6	0.5	#NULL!	#NULL!	7.2	143	8	38	8.7	160	0.15	0	30	0	0	0	#NULL!	0	0	2
347	0	1	1	0	0	0	0	2	1	92	0	112	4	1	0	0	0	0	0	0	0	0	0	64	16	120	65	36	90	0	0.21	7.47	11.5	8.1	127	6.7	38	12.3	356	2.88	0	22	0	0	0	#NULL!	0	0	3
342	1	1	0	0	1	1	1	5	1	73	0	93	4	2	0	1	0	0	1	1	0	0	3	95	30	127	55	37.8	98	2	0.28	7.48	10.2	19.1	140	7.9	31	12.6	170	0.9	0	22	0	0	0	#NULL!	0	0	4
337	1	1	0	0	1	0	1	4	1	83	0	83	3	2	0	0	0	0	0	1	0	0	1	106	40	148	63	38.2	89	0	0.21	7.46	7.6	11.3	141	12	40	11.9	181	0.58	0	13	0	0	0	11	0	0	3
336	0	1	0	0	1	1	0	3	1	85	0	115	4	2	0	1	0	0	0	0	0	0	1	107	29	142	71	36.2	78	0	0.21	7.26	9	19.9	144	10.7	38	12.4	155	0.74	0	24	1	0	1	1	0	0	2
335	0	1	1	1	0	1	1	5	0	45	0	45	2	1	0	0	0	0	0	0	0	0	0	80	20	114	73	36.8	88	0	0.21	7.45	7	7.5	137	6.8	44	7.4	133	0.27	0	5	0	0	0	#NULL!	0	0	1
323	1	1	1	0	1	1	1	6	1	87	0	77	3	1	0	1	0	0	0	0	0	0	1	65	19	180	85	36.3	97	0	0.21	7.44	10	5.4	133	5.5	41	6.4	345	0.06	0	16	0	0	0	#NULL!	1	1	1
303	1	1	0	0	1	1	1	5	1	80	0	70	2	2	0	0	0	0	0	0	0	0	0	110	41	162	72	38.2	96	6	0.5	7.44	11.1	4.8	139	7.4	41	21.8	192	1.66	0	10	0	0	0	#NULL!	0	0	2
297	0	1	1	0	0	1	1	4	1	91	0	81	3	2	0	1	0	0	0	0	0	0	1	69	28	144	58	36.8	97	0	0.21	7.49	10.6	6.8	133	5.7	34	17	292	0.08	0	24	0	0	0	#NULL!	0	0	2
289	0	1	0	0	1	1	1	4	1	63	0	93	3	2	0	0	0	0	0	0	0	0	0	82	20	120	60	35.6	92	0	0.21	7.49	9.1	4.4	140	6.6	37	6.2	170	0.11	0	7	0	0	0	#NULL!	0	0	2
278	1	1	0	0	1	1	1	5	0	74	1	114	4	1	0	1	0	0	0	0	0	0	1	92	23	102	60	37.8	95	6	0.5	7.31	11.9	7.1	136	6.3	55	6.2	180	0.09	0	21	0	0	0	#NULL!	0	0	3
277	1	1	1	1	1	1	1	7	1	67	0	57	2	2	0	0	0	0	0	1	0	0	1	75	28	113	63	36.6	100	2	0.28	#NULL!	#NULL!	11	139	7.1	34	17.1	241	2.78	0	7	0	0	0	#NULL!	0	0	2
274	1	1	0	1	0	1	0	4	1	77	0	67	1	2	0	1	0	0	0	0	0	0	1	102	16	156	95	39	100	2	0.28	7.45	12.3	9.8	141	6.4	44	15.7	227	0.05	0	10	0	0	0	#NULL!	0	0	2
272	1	1	1	1	1	1	1	7	1	34	0	24	1	1	0	0	0	0	0	0	0	0	0	120	20	124	61	38.2	96	0	0.21	#NULL!	#NULL!	3.3	136	6.2	42	34.3	243	#NULL!	0	3	0	0	0	#NULL!	0	0	0
262	1	1	1	0	1	1	1	6	1	72	0	92	4	1	0	0	0	0	0	0	0	0	0	120	45	168	80	38.6	100	6	0.5	7.45	7.6	5.3	142	7.3	39	7.4	206	5.03	0	5	0	0	0	#NULL!	1	1	2
246	0	1	0	1	1	1	0	4	1	75	0	75	3	1	0	0	0	0	1	0	0	0	1	80	22	109	69	36.7	92	0	0.21	7.45	9.3	4.5	135	5	36	8.5	222	0.07	0	5	0	0	0	#NULL!	0	0	1
243	0	1	1	1	1	1	1	6	0	82	0	122	4	2	1	0	0	0	0	0	0	0	1	82	18	124	51	37.7	86	0	0.21	7.36	10.7	12.2	133	5.7	35	6.5	163	0.17	0	7	0	0	0	#NULL!	0	0	3
239	1	1	1	0	1	0	1	5	0	84	0	119	4	1	0	0	0	0	0	0	0	0	0	86	20	155	62	39.2	90	0	0.21	7.5	9.3	4.9	134	7.2	37	8.4	169	1.86	0	12	0	0	0	10	0	0	2
209	1	1	0	0	1	1	1	5	1	92	0	82	3	1	1	0	0	0	0	0	0	0	1	73	18	160	70	37.4	95	2	0.28	#NULL!	#NULL!	4	131	7.5	40	10.8	163	0.83	0	12	0	0	0	#NULL!	0	0	1
201	1	1	1	1	1	1	1	7	0	71	0	91	4	2	1	0	0	0	1	0	0	0	2	70	20	140	75	38.2	94	3	0.31	7.45	8.3	5.9	134	7.1	38	7.7	111	1.36	0	9	0	0	1	11	0	0	1
165	0	1	1	0	1	1	0	4	1	83	1	83	3	1	1	1	0	0	0	0	0	1	3	85	22	165	91	36.9	88	0	0.21	7.36	10.9	6.9	141	7.1	41	7.3	190	0.11	0	7	0	0	0	#NULL!	0	1	2
160	0	1	1	1	0	0	1	4	0	72	1	102	4	1	0	0	0	0	0	0	0	1	1	110	16	125	70	37.2	92	0	0.21	7.48	7.9	9.7	129	10.2	43	14.4	114	#NULL!	0	11	0	0	0	#NULL!	0	0	2
155	1	1	1	0	1	1	1	6	0	66	0	106	4	2	0	1	0	0	1	1	1	1	5	87	35	130	60	38	96	0	0.21	7.41	7.7	25.5	134	12.2	33	16.7	291	5.06	0	8	0	0	0	#NULL!	0	0	4
141	1	1	1	0	1	0	1	5	1	75	1	125	4	2	0	0	0	1	0	1	0	0	2	120	20	130	80	37.6	93	0	0.21	#NULL!	#NULL!	2.9	129	6.6	36	18.9	202	0.39	0	11	0	0	0	#NULL!	0	0	1
117	1	1	1	0	1	0	1	5	0	87	1	97	4	2	0	0	0	0	0	0	0	0	0	102	28	110	62	38.1	100	3	0.31	#NULL!	#NULL!	10.8	138	8.2	42	13.7	170	26.3	0	6	0	0	0	#NULL!	0	0	2
88	1	1	0	0	1	1	1	5	1	73	0	63	2	2	0	0	0	0	0	0	0	0	0	115	30	130	70	38.5	98	6	0.5	7.4	14.8	2.9	134	7.1	38	7.9	258	6.6	0	8	0	0	0	#NULL!	0	0	2
84	1	1	1	0	1	1	1	6	1	89	0	89	3	2	0	0	0	0	0	0	0	1	1	84	35	145	70	37.8	95	2	0.28	7.45	10.1	9.3	139	11.4	42	20.5	269	2.14	0	6	0	0	0	#NULL!	0	0	3
82	1	1	0	0	1	0	1	4	0	80	0	110	4	1	0	0	0	0	0	1	0	0	1	80	24	170	90	38.7	96	2	0.28	7.43	10.4	19.8	132	10.3	46	10.9	152	0.48	0	15	0	0	0	#NULL!	0	0	2
80	0	0	1	1	1	0	1	4	0	44	0	44	1	1	0	0	0	0	0	0	0	0	0	103	20	120	70	37.1	98	2	0.28	7.46	8.3	3.9	128	7.1	42	13.6	202	6.86	0	5	0	0	0	#NULL!	0	0	0
75	1	1	0	0	1	1	1	5	0	80	0	100	4	2	0	0	0	0	0	0	0	0	0	114	35	120	80	39.2	100	6	0.5	#NULL!	#NULL!	6.1	130	6.5	45	9.5	144	13.29	0	6	0	0	0	#NULL!	0	0	2
59	0	1	0	1	1	1	1	5	1	22	0	12	1	2	0	0	0	0	0	0	0	0	0	112	22	90	40	37.1	98	2	0.28	7.46	8.3	5.4	135	5	32	5.2	351	76.54	0	3	0	0	0	#NULL!	0	0	1
50	1	1	1	1	1	1	1	7	1	53	0	43	1	1	0	1	0	0	0	0	0	0	1	87	41	145	85	38.8	90	0	0.21	7.42	17.9	7.6	141	4.8	49	11.1	163	2.69	0	11	0	0	0	#NULL!	0	0	2
41	0	1	0	0	1	1	1	4	1	85	0	95	4	1	0	0	0	0	0	0	0	0	0	107	23	130	40	37.3	98	0	0.21	#NULL!	#NULL!	15.4	130	9.3	37	21.7	251	44.1	0	14	0	0	0	#NULL!	0	0	3
37	1	1	1	1	1	1	1	7	0	60	0	60	2	1	0	0	0	0	0	0	0	0	0	117	30	120	70	39.8	95	0	0.21	#NULL!	#NULL!	4.3	138	3.6	45	11.3	173	3.8	0	5	0	0	0	#NULL!	0	0	1
36	0	0	0	1	1	1	1	4	1	84	1	114	4	1	0	0	0	1	0	0	0	0	1	105	21	150	80	37.1	96	2	0.28	7.44	17.6	4.2	134	9.8	40	10	379	0.12	0	9	0	0	0	#NULL!	0	0	1
30	1	0	0	1	1	1	1	5	0	52	1	62	1	2	0	0	0	0	0	0	0	0	0	97	30	130	90	38.3	90	0	0.21	#NULL!	#NULL!	2.2	135	6.4	43	7.5	158	0.27	0	5	0	0	0	#NULL!	0	0	1
1022	1	1	1	1	1	1	1	7	0	59	0	79	3	2	0	0	0	0	0	1	1	0	2	126	24	147	85	38.8	94	2	0.28	7.46	12	2	126	10.7	40	24.9	467	0.35	0	3	0	0	0	#NULL!	0	1	0
1020	1	1	1	1	1	1	1	7	0	37	0	37	1	1	0	0	0	0	0	0	0	0	0	113	18	130	70	37	91	0	0.21	7.48	8.1	8.1	134	8	49	26.8	230	132	0	5	0	0	0	#NULL!	0	#NULL!	1
1018	0	1	1	0	1	1	1	5	0	78	0	108	4	2	0	1	0	1	0	0	1	0	3	#NULL!	#NULL!	116	55	35.7	93	0	0.21	7.49	8.3	5.1	132	5.6	40	36.3	576	0.27	0	6	0	0	0	#NULL!	0	1	2
1017	1	1	0	0	0	1	1	4	1	72	0	82	3	1	1	0	0	0	1	0	0	0	2	115	15	123	73	36.6	93	2	0.28	#NULL!	#NULL!	6.7	134	7.3	31	13.1	260	0.66	0	10	0	0	0	#NULL!	0	0	1
1015	1	1	1	0	#NULL!	1	1	5	0	58	0	68	2	1	0	0	0	0	0	0	0	0	0	115	#NULL!	105	63	38	97	0	0.21	#NULL!	#NULL!	6	134	#NULL!	29	4.5	206	#NULL!	0	8	0	0	0	#NULL!	0	0	0
1013	1	0	0	0	0	0	1	2	0	53	0	53	2	1	0	0	0	0	0	0	1	0	1	103	15	152	86	39.6	99	0	0.21	7.47	8.8	5.9	135	6.9	50	18.3	121	3.53	0	6	0	0	0	#NULL!	0	#NULL!	0
1012	1	1	1	0	1	1	1	6	0	84	0	124	4	1	0	1	0	0	1	1	0	1	4	70	18	115	55	36.1	97	2	0.28	7.45	5.9	13.6	137	20.9	28	15.9	477	#NULL!	0	30	0	0	0	#NULL!	0	1	3
1011	1	1	1	0	1	1	#NULL!	5	0	79	0	89	3	2	0	0	0	0	0	0	0	0	0	118	20	145	70	39.8	90	0	0.21	7.46	6.4	5.5	135	4.5	43	13.3	266	0.16	0	8	0	0	0	#NULL!	0	0	1
1001	1	1	1	0	#NULL!	0	1	4	0	68	0	68	2	1	0	0	0	0	0	0	0	0	0	110	#NULL!	180	90	36.9	90	0	0.21	#NULL!	#NULL!	7	141	7	43	11.1	181	6.29	0	6	0	0	0	#NULL!	0	0	1
800	1	0	1	0	1	0	1	4	0	82	0	92	2	2	0	0	0	0	1	0	1	0	2	98	21	125	73	38.5	88	0	0.21	#NULL!	#NULL!	8.6	136	6.7	35	28	196	1.02	0	10	0	0	0	#NULL!	0	0	2
787	0	1	1	1	1	0	1	5	1	30	0	20	1	1	0	0	0	0	0	0	0	0	0	117	12	105	68	37.4	98	#NULL!	#NULL!	#NULL!	#NULL!	2	135	#NULL!	37	18.4	244	0.06	0	3	0	0	0	#NULL!	0	0	0
786	1	1	1	1	1	1	1	7	0	47	0	47	1	2	0	0	0	0	0	0	0	0	0	99	30	119	75	38	96	2	0.28	7.51	8.9	4.4	130	6.4	45	15.9	121	1.19	0	3	0	0	0	#NULL!	0	0	1
785	1	1	1	0	1	1	1	6	0	84	0	114	4	1	0	0	0	0	0	1	0	0	1	127	36	137	79	38.5	96	2	0.28	#NULL!	#NULL!	6.8	126	8.7	33	10.9	214	2.62	0	7	0	0	0	#NULL!	0	0	2
774	0	1	1	1	0	1	0	4	0	78	0	88	3	1	1	0	0	0	0	1	0	0	2	92	24	120	72	36.6	94	#NULL!	#NULL!	#NULL!	#NULL!	6.3	135	12.6	45	10.2	320	0.13	0	5	0	0	0	#NULL!	0	0	1
773	1	1	1	0	0	0	0	3	0	28	0	28	1	2	0	0	0	0	0	0	0	0	0	100	16	110	70	37.2	93	#NULL!	#NULL!	#NULL!	#NULL!	4.5	133	5	40	14	218	0.13	0	4	0	0	0	#NULL!	0	0	0
772	1	1	1	0	1	1	1	6	1	44	0	54	2	2	0	0	0	0	0	0	0	0	0	102	34	172	96	38.7	91	2	0.28	7.44	8.8	4.1	134	6.4	46	5.7	203	0.05	0	5	0	0	0	#NULL!	0	0	1
770	1	1	0	1	1	1	0	5	0	34	0	54	2	1	0	0	0	0	0	0	0	0	0	102	16	107	70	39.7	99	#NULL!	#NULL!	7.48	8.5	5.1	128	7	45	13.3	154	1.42	0	6	0	0	0	#NULL!	0	0	0
769	0	0	0	1	1	0	1	3	0	75	0	85	3	2	1	0	0	0	0	0	0	0	1	107	22	130	69	37.6	92	2	0.28	7.48	#NULL!	8.4	137	5.9	46	6.9	223	#NULL!	0	10	0	0	0	#NULL!	0	0	2
766	1	1	1	0	0	0	0	3	1	61	0	71	3	1	0	0	0	0	0	1	0	0	1	92	24	140	76	37.2	96	#NULL!	#NULL!	7.51	9.3	3.4	123	13.9	36	25.9	257	#NULL!	0	6	0	0	0	#NULL!	0	0	0
761	1	#NULL!	0	1	1	0	1	4	0	83	1	113	4	1	0	0	0	0	0	0	0	0	0	106	28	158	107	36.7	93	0	0.21	7.42	9.1	7.4	137	5.5	48	24.9	146	1.6	0	3	0	0	0	#NULL!	0	0	2
755	1	1	1	1	1	0	1	6	0	87	0	117	4	2	1	0	0	1	0	0	0	0	2	74	20	128	66	36	94	0	0.21	7.42	7.1	5.3	129	4.5	37	2.9	153	0.05	0	8	0	0	0	#NULL!	0	0	1
695	1	1	1	0	1	0	1	5	0	81	0	81	3	2	0	0	0	0	0	0	0	0	0	102	24	97	75	38.5	88	0	0.21	7.41	7.9	8.4	133	7.1	45	10.4	156	0.44	0	4	0	0	0	#NULL!	0	0	2
649	1	0	1	1	1	1	1	6	0	64	0	114	4	1	1	1	0	0	0	1	0	0	3	103	44	110	69	38.6	81	0	0.21	7.4	7.7	17.6	132	8.6	43	12.9	136	18.8	0	5	0	0	0	#NULL!	0	0	2
613	1	1	0	0	1	1	1	5	0	79	1	119	4	2	1	1	0	0	0	1	0	0	3	109	24	132	82	38.3	93	2	0.28	#NULL!	#NULL!	8.5	142	9	43	11.1	192	0.05	0	10	0	0	0	#NULL!	0	0	2
598	1	1	0	1	0	1	1	5	0	65	0	65	2	2	0	0	0	0	0	0	0	0	0	72	16	104	70	39.3	92	0	0.21	#NULL!	#NULL!	6.7	130	6.5	35	12.6	222	1.74	0	5	0	0	0	#NULL!	0	0	1
597	1	1	1	1	1	1	1	7	1	22	0	37	2	1	0	0	0	0	0	0	0	0	0	104	25	101	77	38.7	95	0	0.21	#NULL!	#NULL!	4.2	130	6.2	39	16	247	3.83	0	4	0	0	0	#NULL!	0	0	0
585	1	0	0	0	1	1	1	4	0	88	0	128	4	2	0	0	0	0	0	0	0	0	0	92	28	129	86	38.4	84	0	0.21	7.47	6.8	13.2	135	6	47	14.4	221	0.56	0	12	0	0	0	#NULL!	0	0	2
573	1	1	1	0	1	1	0	5	1	62	0	67	2	2	0	0	0	0	0	0	0	0	0	100	20	90	58	40	90	0	0.21	7.4	8.6	6.4	131	7.2	41	7.5	184	1.97	0	7	0	0	0	#NULL!	0	0	1
572	1	1	0	0	1	1	1	5	1	68	1	128	4	1	0	0	0	1	0	1	0	0	2	133	24	125	58	38.1	92	0	0.21	7.49	8.9	#NULL!	126	10.2	42	16.6	336	1.76	0	30	0	0	0	#NULL!	0	1	2
563	0	0	0	1	1	1	1	4	1	60	0	80	3	1	0	0	0	0	1	0	0	0	1	119	24	148	86	36.9	95	0	0.21	7.45	8	17.7	135	5.2	35	6.4	207	70.7	0	10	0	0	1	3	0	0	1
561	0	1	1	0	1	1	1	5	0	77	0	97	4	1	1	0	0	1	1	0	0	0	3	119	20	127	92	36.9	95	0	0.21	#NULL!	#NULL!	8.6	130	5.8	35	8.3	227	2.57	0	21	0	0	0	#NULL!	1	1	2
555	0	1	1	0	0	1	1	4	0	68	0	88	3	1	1	1	0	0	0	1	0	0	3	120	18	147	101	37.4	91	0	0.21	7.4	9.9	6.9	129	15.6	46	8.5	146	0.04	0	16	0	0	0	#NULL!	0	0	1
549	1	1	1	0	1	#NULL!	0	4	1	90	0	100	4	1	0	0	0	0	1	0	0	0	1	88	40	134	77	38	91	0	0.21	7.43	13.1	6.2	139	7.9	40	12.3	348	0.04	0	6	0	0	0	#NULL!	0	0	2
544	0	1	0	0	1	1	1	4	0	89	0	109	4	2	0	0	0	0	0	0	0	0	0	79	24	106	64	37.1	95	0	0.21	#NULL!	#NULL!	7.2	138	4.7	36	16.4	240	0.04	0	6	0	0	0	#NULL!	0	0	2
543	0	0	0	1	1	0	1	3	0	78	1	88	3	2	0	0	0	0	0	0	0	0	0	116	28	191	111	36.9	92	0	0.21	7.49	9.8	7.5	137	7.3	48	16.5	304	0.09	0	12	0	0	0	#NULL!	0	0	2
541	0	1	0	0	0	0	1	2	1	82	0	102	4	1	0	0	0	0	1	0	0	0	1	89	16	119	64	37.6	100	0	0.21	7.39	10.4	36.8	135	6.9	29	16.9	228	2.77	0	11	0	0	0	#NULL!	0	0	2
538	1	1	1	1	1	1	1	7	1	72	1	102	4	1	1	0	0	0	0	0	0	0	1	104	28	151	89	38.2	88	0	0.21	7.47	7.2	5.6	136	5.8	42	19.7	770	0.04	0	6	0	0	0	#NULL!	0	0	1
524	1	1	1	1	1	1	1	7	1	84	0	124	4	2	0	0	0	1	1	0	0	0	2	94	30	140	70	38.2	86	0	0.21	7.37	7.6	7.5	135	9.5	28	12	118	4.14	0	9	0	0	0	#NULL!	0	0	3
522	0	1	1	1	1	1	0	5	0	24	0	24	1	2	0	0	0	0	0	0	0	0	0	83	18	129	68	37	99	2	0.28	7.41	8.9	3.7	140	7.1	45	14.8	279	0.04	0	5	0	0	0	#NULL!	0	0	0
518	1	0	0	0	1	1	1	4	1	79	0	119	4	1	0	0	0	0	0	0	0	0	0	99	32	155	74	38.3	97	4	0.35	7.34	15	6.1	138	8.1	42	12.9	225	2.2	0	4	0	0	0	#NULL!	0	0	2
506	1	1	0	1	1	1	1	6	1	71	0	61	2	2	0	0	0	0	0	0	0	0	0	116	20	137	87	38.2	90	2	0.28	7.43	12.9	2.7	141	8.2	38	11.6	391	0.04	0	10	0	0	0	#NULL!	0	0	1
503	1	1	1	0	1	1	1	6	1	83	0	93	4	1	0	0	0	0	0	0	0	0	0	78	36	141	83	39.1	85	0	0.21	7.4	9	7	137	6.7	43	14.9	153	0.24	0	7	0	0	0	#NULL!	0	0	2
373	1	1	1	0	1	1	1	6	1	80	0	80	3	1	0	0	0	0	0	1	0	0	1	96	23	154	79	38.5	85	0	0.21	#NULL!	#NULL!	10.3	146	11.2	44	13.8	290	1.64	0	8	0	0	0	#NULL!	0	0	2
367	0	1	1	0	1	1	0	4	0	62	0	62	2	1	0	0	0	0	0	0	0	0	0	80	18	162	90	35.2	100	2	0.28	#NULL!	#NULL!	8.9	143	7.2	46	21.8	207	5.28	0	3	0	0	0	#NULL!	0	0	1
360	0	1	0	1	0	0	1	3	0	63	0	63	2	1	0	0	0	0	0	1	0	0	1	80	15	117	73	36.2	94	2	0.28	#NULL!	#NULL!	7.3	142	11.5	43	35.6	158	3.3	0	7	0	0	0	#NULL!	0	0	1
346	0	1	0	0	1	1	1	4	0	82	0	102	4	1	0	0	0	0	0	0	0	1	1	110	22	127	84	36.3	94	0	0.21	#NULL!	#NULL!	20.7	140	11.2	35	15.5	216	0.57	0	29	0	0	0	#NULL!	0	0	2
345	0	0	0	0	1	0	1	2	0	81	0	81	3	1	0	0	0	0	0	0	0	0	0	78	25	114	60	36.2	89	0	0.21	#NULL!	#NULL!	7.6	140	8.7	36	5.9	273	0.08	0	7	0	0	0	#NULL!	0	0	3
339	0	1	1	0	1	0	1	4	0	72	0	82	3	1	0	0	0	0	0	0	0	0	0	80	19	117	72	37.4	89	0	0.21	7.47	7.9	7.2	138	5.8	40	3.2	102	0.1	0	9	0	0	0	#NULL!	0	0	2
331	1	1	0	0	1	0	1	4	0	80	0	90	2	2	0	0	0	0	0	0	0	1	1	55	19	112	67	35.5	95	2	0.28	#NULL!	#NULL!	6.9	144	5.1	38	7.1	155	0.09	0	18	0	0	0	#NULL!	0	0	1
329	1	1	1	0	1	1	1	6	0	77	0	87	3	2	0	1	0	0	0	1	0	0	2	89	31	123	60	37.8	94	2	0.28	7.41	7.7	7.1	141	#NULL!	36	17.1	190	9.26	0	10	0	0	0	#NULL!	0	0	4
324	0	1	1	0	1	1	0	4	1	81	0	91	4	1	0	0	0	0	0	0	0	1	1	90	24	125	68	36.2	96	2	0.28	#NULL!	#NULL!	#NULL!	144	6.2	40	8.2	203	0.08	0	18	0	0	0	#NULL!	0	0	1
316	0	1	1	1	0	0	0	3	1	90	0	110	4	2	1	0	0	0	1	0	0	0	2	105	17	130	65	36.3	92	0	0.21	#NULL!	#NULL!	10.1	134	4.8	42	20.6	184	#NULL!	0	13	0	0	0	#NULL!	0	0	2
301	1	0	0	1	1	1	1	5	1	89	0	89	3	2	0	0	0	0	1	0	0	0	1	99	19	131	54	38.4	98	3	0.31	#NULL!	#NULL!	10	143	6.6	38	9	149	7.3	0	22	0	0	0	11	0	0	3
299	1	0	0	1	1	1	1	5	1	91	0	91	4	1	0	0	0	0	0	0	0	0	0	102	26	152	87	38.2	93	4	0.35	#NULL!	#NULL!	7.6	134	8.8	41	32.3	200	5.07	0	19	0	1	0	#NULL!	1	1	2
286	0	1	1	0	1	1	1	5	0	80	0	100	4	1	0	1	0	0	1	1	0	0	3	154	25	105	65	37.6	94	2	0.28	#NULL!	#NULL!	12.4	140	12	37	9	262	0.81	0	15	0	0	0	#NULL!	0	0	2
285	1	1	1	0	1	1	1	6	0	39	0	39	1	2	0	0	0	0	0	0	0	0	0	85	22	100	70	38.3	96	2	0.28	7.45	14	3.4	140	5.8	39	29.8	297	0.08	0	3	0	0	0	11	0	0	0
283	1	1	1	0	1	0	1	5	1	81	0	91	4	2	0	0	0	0	0	0	0	0	0	78	21	166	68	38	98	2	0.28	7.42	7.5	5.2	145	7.9	39	11.5	312	0.05	0	8	0	0	1	11	0	0	1
273	0	1	0	0	1	1	1	4	1	96	0	86	1	1	0	0	0	0	0	0	0	0	0	95	22	130	90	37.4	92	2	0.28	#NULL!	#NULL!	9.7	140	6.3	40	11.4	326	0.09	0	24	0	0	0	#NULL!	0	0	2
258	1	1	1	0	1	0	1	5	0	84	0	124	4	1	1	1	0	0	1	0	0	0	3	160	22	126	73	38.8	99	2	0.28	7.37	9.8	16.9	135	8.3	39	8.5	231	21.69	0	19	1	0	0	#NULL!	0	0	2
257	0	1	1	0	1	1	1	5	0	69	0	89	3	1	0	0	0	0	0	1	0	0	1	90	24	132	70	36.5	91	4	0.35	7.51	8	8.5	131	20.2	44	51.8	448	0.52	0	10	0	0	0	#NULL!	0	0	2
255	0	1	0	1	1	1	1	5	1	36	1	36	2	1	0	0	0	0	0	0	0	1	1	104	18	98	56	37.2	97	0	0.21	#NULL!	#NULL!	4.4	135	6.7	36	14.3	251	#NULL!	0	4	0	0	0	#NULL!	0	0	1
253	1	1	1	0	1	1	1	6	0	78	0	108	4	1	0	0	0	0	1	0	0	1	2	60	15	95	45	36	96	0	0.21	#NULL!	#NULL!	18.6	138	5.9	36	12	192	4.47	0	7	0	0	0	#NULL!	0	0	3
241	1	1	1	1	1	1	1	7	0	86	0	116	4	1	1	0	0	0	0	0	0	1	2	102	18	140	70	38.6	94	0	0.21	7.47	7.9	7	131	8.9	45	14.4	164	0.6	0	14	0	0	0	#NULL!	0	0	1
240	0	1	1	0	1	1	1	5	1	80	0	110	4	2	1	0	0	0	1	1	0	0	3	77	18	136	57	36.9	96	4	0.35	#NULL!	#NULL!	32.5	134	8.1	44	34.9	216	62	0	10	0	0	0	#NULL!	0	0	3
236	1	1	1	0	1	1	1	6	0	74	0	74	3	1	0	0	0	0	0	0	1	0	1	107	22	120	90	39.2	87	0	0.21	7.42	11.5	3.5	135	4.6	38	19.2	223	0.65	0	8	0	0	0	#NULL!	0	0	1
229	1	1	1	0	1	0	1	5	0	81	0	81	3	2	0	0	0	0	0	0	0	0	0	86	18	110	55	38.5	99	3	0.31	#NULL!	#NULL!	5.5	140	6.8	37	12.2	229	0.75	0	10	0	0	0	#NULL!	0	0	2
228	1	0	0	0	1	1	1	4	0	84	0	84	3	2	0	0	0	0	0	0	0	0	0	83	22	140	90	37.3	98	0	0.21	#NULL!	#NULL!	8.1	134	7.8	36	11.1	294	0.15	0	7	0	0	0	#NULL!	0	0	2
221	1	1	1	1	1	1	0	6	0	37	0	37	1	2	0	0	0	0	0	0	0	0	0	90	20	105	70	37.6	97	0	0.21	7.45	9.3	5.7	134	6.6	37	15.8	166	14.75	0	3	0	0	0	#NULL!	0	0	0
214	1	1	0	1	1	1	1	6	1	66	1	66	2	1	0	0	0	0	0	0	0	0	0	110	18	131	74	38.6	90	0	0.21	7.46	7.9	4.6	136	7.3	39	11.3	246	0.58	0	6	0	0	0	#NULL!	0	0	1
207	0	1	0	1	1	1	1	5	1	88	0	78	3	2	1	0	0	0	0	0	0	0	1	45	27	110	50	36.9	98	2	0.28	#NULL!	#NULL!	11	139	6.4	35	8.4	258	0.5	0	10	0	0	0	#NULL!	0	0	3
204	1	1	1	0	1	1	1	6	0	74	0	84	3	2	0	0	0	0	0	0	0	1	1	93	18	160	80	37.7	92	0	0.21	7.44	9.7	7	139	8.3	41	13	360	0.08	0	7	0	0	0	#NULL!	0	0	1
199	1	1	1	0	1	1	1	6	1	92	0	82	3	2	0	0	0	0	0	0	0	0	0	80	26	140	70	37.5	88	0	0.21	7.41	10.2	10.1	134	6.7	35	11.3	164	5.23	0	8	0	0	0	#NULL!	0	0	2
183	1	1	1	0	1	0	1	5	1	37	1	47	2	1	0	0	0	0	0	0	0	0	0	130	27	140	70	39	93	0	0.21	#NULL!	#NULL!	1.9	136	4.9	35	19	456	0.05	0	4	0	0	0	#NULL!	0	0	0
182	1	0	0	0	1	1	1	4	0	58	0	58	2	1	0	0	0	0	0	0	1	0	1	115	24	121	85	39	95	2	0.28	#NULL!	#NULL!	5.2	132	6.7	39	17.9	184	2.78	0	11	0	0	1	8	0	0	0
179	1	1	0	0	1	1	1	5	1	68	1	68	2	2	0	0	0	0	0	0	0	0	0	93	24	160	90	39.5	92	0	0.21	#NULL!	#NULL!	5.2	136	5.1	36	12	320	0.14	0	4	0	0	1	11	0	0	1
175	1	1	1	1	1	1	1	7	1	82	0	72	3	2	0	0	0	0	0	0	0	0	0	107	28	100	60	37.9	90	0	0.21	7.41	8.4	7.6	138	5	38	16.9	194	1.22	0	14	0	0	0	#NULL!	0	0	3
163	1	1	1	0	1	0	1	5	0	71	0	71	3	2	0	0	0	0	0	0	0	0	0	90	18	140	70	38.2	95	0	0.21	#NULL!	#NULL!	2.6	135	6.1	43	13	243	0.04	0	6	0	0	0	#NULL!	0	0	1
162	1	1	0	1	1	1	1	6	1	62	1	62	2	1	0	0	0	0	0	1	0	0	1	116	30	131	71	39.1	90	0	0.21	#NULL!	#NULL!	6.4	128	11.5	37	29.9	284	0.53	0	7	0	0	0	#NULL!	0	0	1
150	1	1	1	1	1	1	1	7	0	93	1	103	4	2	0	0	0	0	0	0	0	0	0	120	23	150	83	38.5	92	6	0.5	7.39	9.9	7.4	142	7.8	32	11.4	181	2.57	0	13	0	0	0	#NULL!	0	0	2
145	1	1	0	1	1	1	1	6	1	87	0	77	3	2	0	0	0	0	0	0	0	0	0	88	27	170	50	38.8	100	2	0.28	#NULL!	#NULL!	5.1	137	7.4	35	9.6	163	1.34	0	30	0	0	0	#NULL!	0	0	2
143	1	1	1	0	1	1	1	6	0	74	0	74	3	2	0	1	0	0	0	1	0	0	2	116	24	153	82	39.4	94	2	0.28	#NULL!	#NULL!	6.4	137	9.3	43	14.9	225	0.66	0	8	0	0	0	#NULL!	0	0	1
139	0	1	0	0	1	0	1	3	1	85	0	75	3	1	0	0	0	0	0	0	0	1	1	102	18	147	76	37.3	95	0	0.21	#NULL!	#NULL!	4.9	134	6.8	33	21.9	567	0.52	0	5	0	0	0	#NULL!	0	0	1
133	0	1	0	1	1	0	1	4	1	84	1	104	4	1	0	1	0	0	0	0	1	0	2	80	20	124	68	37.5	100	6	0.5	#NULL!	#NULL!	9.2	137	6.4	41	13.1	182	0.16	0	14	0	0	0	#NULL!	0	0	2
132	0	1	0	0	1	1	1	4	1	61	1	91	4	2	0	1	0	0	0	1	0	0	2	100	28	115	76	36.9	100	6	0.5	7.43	14.7	5.4	114	8.8	27	13.1	345	0.23	0	30	1	0	1	1	0	0	0
126	1	1	1	0	1	0	0	4	1	82	1	82	3	2	0	0	0	0	0	0	0	0	0	74	24	140	70	38.1	97	3	0.31	#NULL!	#NULL!	9.4	134	5.8	35	4.9	91	0.26	0	17	0	0	0	#NULL!	0	0	2
124	1	1	1	1	1	1	1	7	0	67	1	107	4	1	1	0	0	0	0	0	1	1	3	130	42	120	70	38.7	97	6	0.5	7.41	7.8	11.3	136	5.6	38	5.1	156	2.51	0	15	0	0	0	#NULL!	0	0	3
113	0	0	0	0	1	1	1	3	0	84	0	114	4	2	1	1	0	0	1	0	0	0	3	96	#NULL!	145	90	37.6	89	0	0.21	7.43	10.3	13.5	139	7.6	31	8.6	220	0.15	0	9	0	0	0	#NULL!	0	0	2
112	1	1	0	0	1	0	1	4	0	66	0	116	4	2	0	0	0	1	1	1	0	0	3	130	18	113	75	39.6	92	0	0.21	7.39	13.8	6.2	138	7.6	40	12.1	82	1.15	0	4	0	0	0	#NULL!	0	0	1
108	1	1	1	0	1	1	1	6	0	75	0	95	4	1	0	0	0	0	0	0	0	0	0	100	30	135	75	39	92	0	0.21	#NULL!	#NULL!	6.6	139	7.7	42	9	188	0.43	0	4	0	0	0	#NULL!	0	0	2
105	1	1	1	1	1	0	1	6	1	87	0	97	4	2	0	0	0	0	0	1	0	0	1	76	24	155	55	38.2	100	6	0.5	#NULL!	#NULL!	6.7	132	10.1	36	6	291	3.24	0	4	0	0	0	#NULL!	0	0	2
99	1	1	1	0	1	0	0	4	1	55	0	45	2	1	0	0	0	1	0	0	0	0	1	97	15	100	50	38.2	98	0	0.21	#NULL!	#NULL!	3.5	137	5.7	38	16.1	286	0.55	0	10	0	0	0	#NULL!	0	0	1
98	1	1	0	0	1	1	1	5	1	86	0	106	4	1	1	0	0	0	0	0	0	0	1	115	28	180	65	38.6	98	4	0.35	#NULL!	#NULL!	11.3	132	8.8	35	14.2	227	4.09	0	12	0	0	0	#NULL!	0	0	2
95	1	1	1	0	1	1	1	6	1	52	0	82	3	2	1	0	0	0	1	1	0	0	3	88	21	165	80	38.1	92	0	0.21	#NULL!	#NULL!	15.4	132	10.3	34	12.4	261	0.33	0	14	0	0	0	#NULL!	0	0	1
86	1	1	1	0	1	0	1	5	0	74	0	74	3	1	0	0	0	0	0	0	0	0	0	104	26	140	80	39.5	95	4	0.35	#NULL!	#NULL!	8.9	136	6.1	44	15.2	465	0.07	0	16	0	0	0	#NULL!	0	0	2
81	1	0	0	0	1	0	1	3	1	67	0	67	2	1	0	0	0	0	0	0	0	0	0	102	#NULL!	128	61	38.9	95	0	0.21	#NULL!	#NULL!	2.7	134	5.1	37	14.2	262	1.84	0	5	0	0	0	#NULL!	0	0	1
79	1	1	1	0	1	0	1	5	0	78	0	78	3	2	0	0	0	0	0	0	0	0	0	97	21	100	60	38	90	4	0.35	#NULL!	#NULL!	10.1	138	9.2	44	7.2	148	11.98	0	16	0	0	0	#NULL!	0	0	3
74	1	1	1	0	1	1	1	6	1	82	0	102	4	2	0	0	0	0	0	0	0	0	0	114	22	130	70	38	96	4	0.35	#NULL!	#NULL!	12.7	139	6.1	38	10.5	147	4.57	1	11	1	1	0	#NULL!	1	1	2
69	0	0	0	0	1	0	1	2	0	65	0	65	2	1	0	1	0	0	0	0	1	0	2	64	20	110	60	36.6	97	0	0.21	7.44	8.6	3.4	138	8.1	40	12.4	223	0.19	0	4	0	0	0	#NULL!	0	0	2
61	0	1	1	1	1	1	1	6	1	47	1	47	1	1	0	0	0	0	0	0	0	0	0	102	24	90	60	36.9	93	0	0.21	7.49	8.5	4.8	136	7.7	36	35.5	427	100.6	0	6	0	0	0	#NULL!	0	0	1
60	0	1	0	0	1	1	1	4	0	45	0	45	1	2	0	0	0	0	0	1	0	0	1	77	22	110	70	36.3	94	0	0.21	#NULL!	#NULL!	5.7	139	5.9	46	8.7	138	0.27	0	4	0	0	0	#NULL!	0	0	0
55	1	1	1	0	1	1	1	6	0	55	0	55	2	2	0	0	0	0	0	0	1	0	1	110	30	130	80	38.3	95	2	0.28	7.5	10.4	4.6	133	6.2	40	12.2	195	7.64	0	5	0	0	0	#NULL!	0	0	1
49	1	0	0	0	1	0	0	2	1	72	0	82	3	1	0	0	1	0	0	1	1	0	3	90	20	100	60	37.5	96	2	0.28	#NULL!	#NULL!	2.9	135	9.2	32	13.1	198	0.1	0	20	0	0	0	#NULL!	0	0	2
44	1	1	1	1	1	1	1	7	0	46	1	66	1	2	0	0	0	0	0	0	0	0	0	116	31	130	90	38.8	90	0	0.21	#NULL!	#NULL!	2.9	133	16.9	42	11.5	304	0.57	0	10	0	0	0	#NULL!	0	0	1
43	0	0	0	0	1	1	0	2	1	78	0	78	3	1	1	0	0	0	0	0	0	0	1	170	18	140	75	36.2	99	4	0.35	7.42	23.5	5.6	131	7.9	41	16.6	181	0.18	0	5	0	0	0	#NULL!	0	0	1
42	0	1	0	1	1	0	1	4	1	63	1	63	2	2	0	0	0	0	0	0	0	0	0	74	20	150	90	37.6	100	6	0.5	#NULL!	#NULL!	4.4	137	5.2	38	7.5	219	0.09	0	5	0	0	0	#NULL!	0	0	0
28	0	1	1	1	1	1	1	6	1	39	1	39	1	1	0	0	0	0	0	0	0	0	0	86	18	100	60	37.2	98	0	0.21	#NULL!	#NULL!	3	133	8.4	44	24.1	145	5.21	0	10	0	0	0	#NULL!	0	0	1
25	1	1	1	0	1	0	1	5	0	82	0	82	3	2	1	1	0	0	0	1	0	0	3	93	22	110	60	37.7	93	0	0.21	7.48	10.4	9.5	132	6.3	36	7.1	149	#NULL!	0	16	0	0	0	#NULL!	0	0	3
24	1	1	1	0	1	1	1	6	0	70	0	90	3	2	0	0	0	0	1	1	0	0	2	80	24	130	70	38.2	93	0	0.21	7.45	8	2.7	133	6.5	29	7.5	291	0.08	0	8	0	0	0	#NULL!	0	0	1
22	0	1	0	0	1	1	1	4	1	93	1	103	4	1	1	1	0	0	0	0	0	0	2	91	24	140	70	37.2	92	2	0.28	7.4	9.5	8.7	138	6.7	36	21.1	757	6.99	0	6	0	0	0	#NULL!	0	0	2
20	0	1	1	0	1	1	1	5	0	62	1	82	3	2	0	1	0	0	0	1	0	0	2	87	18	100	60	37	88	0	0.21	#NULL!	#NULL!	8	135	6.7	33	10.4	644	0.14	0	16	0	0	0	#NULL!	0	0	2
18	1	1	0	1	1	1	1	6	0	63	0	73	3	2	0	0	0	0	0	0	1	1	2	90	21	110	60	37.9	94	3	0.31	7.47	8.7	9.9	134	6.3	40	28.8	284	1.19	0	11	0	0	0	#NULL!	0	0	2
15	1	1	0	0	1	1	1	5	1	76	0	66	2	1	0	0	0	0	0	0	0	0	0	94	32	150	80	38.6	100	5	0.4	7.47	19.5	2.4	136	6	36	3.5	169	11.07	0	9	0	0	0	#NULL!	0	0	2
12	1	1	0	1	1	1	1	6	0	75	0	75	3	2	0	0	0	0	0	1	0	0	1	92	28	145	75	38.5	97	2	0.28	#NULL!	#NULL!	6.3	136	6.9	42	8.3	37	0.62	0	7	0	0	0	#NULL!	0	0	1
11	0	1	0	0	1	0	1	3	1	66	0	96	4	2	0	0	0	0	0	0	1	0	1	118	22	110	70	37.3	99	6	0.5	7.35	17.7	3.7	129	6.1	37	8.4	354	3.16	0	7	0	0	0	#NULL!	0	0	1
9	1	1	1	1	1	1	1	7	0	71	0	71	3	1	0	1	0	0	0	0	1	0	2	90	30	170	90	37.7	93	0	0.21	#NULL!	#NULL!	8.3	130	8.3	45	12.6	262	0.34	0	23	0	0	0	#NULL!	0	0	3
8	1	1	1	0	1	1	0	5	0	74	0	124	4	1	0	1	0	1	1	0	1	1	5	140	30	160	100	38.7	90	4	0.35	7.38	16.3	11.5	134	6.8	31	13.7	246	0.26	0	15	0	0	0	#NULL!	0	0	3
6	0	1	0	0	1	1	1	4	0	58	0	68	2	2	1	1	0	0	0	0	1	0	3	97	28	110	60	36.8	90	1	0.24	7.44	8	2.4	136	4.7	40	9	388	0.31	0	10	0	0	0	#NULL!	0	0	1
4	1	1	1	1	1	1	1	7	1	60	0	50	2	1	0	0	0	0	0	1	0	0	1	120	23	140	70	38.5	94	2	0.28	7.4	9.7	3.6	130	10.6	34	11.2	186	0.96	0	10	0	0	0	#NULL!	0	0	0
1014	0	1	1	0	1	1	1	5	0	73	0	103	4	2	0	0	0	0	0	1	0	0	1	107	24	104	58	36.4	88	0	0.21	7.39	10.5	22	131	7.7	27	17.5	844	104	0	10	0	0	0	#NULL!	0	0	3
1007	0	1	0	0	0	1	1	3	0	85	0	125	4	2	1	0	0	0	1	0	0	0	2	#NULL!	21	143	88	37.3	97	0	0.21	7.41	9.2	17.8	140	#NULL!	35	5.6	151	#NULL!	0	19	0	0	0	#NULL!	0	0	2
788	0	0	1	0	0	0	1	2	1	56	0	56	2	2	1	1	0	0	0	0	0	0	2	91	16	140	85	37.7	98	2	0.28	#NULL!	#NULL!	5.5	132	5.1	36	18.6	277	1.48	0	6	0	0	0	#NULL!	0	0	0
749	0	1	1	1	1	1	0	5	0	79	0	99	4	1	0	0	0	0	1	0	0	1	2	78	22	136	95	37	91	3	0.31	7.48	11.6	8.8	132	7.1	36	19.9	382	0.37	0	9	0	1	0	11	1	1	2
650	1	1	1	0	1	1	0	5	1	74	0	74	3	1	0	0	0	0	0	1	0	0	1	96	24	165	95	39.8	84	0	0.21	7.4	7.2	6.8	138	8.6	42	13.3	179	0.05	0	6	0	0	0	#NULL!	0	1	1
648	0	1	1	0	1	1	1	5	0	60	0	70	2	2	0	0	0	0	0	0	0	0	0	101	26	152	100	37.3	89	0	0.21	7.42	6.7	4.4	130	5.6	45	15.8	414	0.11	0	6	0	0	0	#NULL!	0	0	0
633	1	1	1	1	1	1	1	7	1	71	0	81	3	2	0	0	0	0	0	0	0	0	0	106	31	90	37	39.4	93	0	0.21	7.38	13.7	11.8	138	11.7	38	21.1	264	1.54	0	8	0	0	0	#NULL!	0	0	4
587	1	1	1	0	1	0	1	5	1	86	1	96	4	2	1	0	0	1	0	0	0	0	2	100	22	100	53	39.2	93	0	0.21	7.44	8.9	9.2	132	6.4	40	7.6	198	0.54	0	11	0	0	0	#NULL!	0	0	3
580	1	0	1	1	1	1	0	5	0	76	0	96	4	1	1	1	0	0	0	0	0	0	2	92	16	190	82	38.3	94	0	0.21	#NULL!	#NULL!	11.8	137	8	41	17.7	159	#NULL!	0	5	0	0	0	#NULL!	0	0	2
569	1	1	1	0	1	0	1	5	1	89	0	129	4	1	0	0	0	0	1	0	0	1	2	80	18	93	67	38.3	91	0	0.21	#NULL!	#NULL!	11.3	135	7.7	31	11	185	0.31	0	6	0	0	0	#NULL!	0	0	3
562	1	1	0	0	1	1	1	5	0	77	0	97	4	2	0	0	0	0	1	1	0	0	2	97	35	171	86	39	93	0	0.21	7.44	8.6	6.4	135	6.2	45	12.1	344	0.04	0	10	0	0	0	#NULL!	1	1	2
553	1	1	1	1	1	1	1	7	1	41	1	51	1	2	0	0	0	0	0	0	0	0	0	102	22	100	76	38	97	0	0.21	#NULL!	#NULL!	2.8	133	5.4	26	13.5	234	0.42	0	6	0	0	0	#NULL!	0	0	0
504	1	1	1	0	1	1	0	5	1	21	0	51	2	1	0	0	0	0	0	0	0	0	0	138	40	121	80	39	97	0	0.21	#NULL!	#NULL!	4	136	4.7	39	8.9	115	#NULL!	0	2	0	0	0	#NULL!	0	0	1
366	1	1	1	0	1	0	1	5	1	40	0	60	2	1	0	0	0	0	0	0	0	0	0	159	35	109	74	38.1	92	0	0.21	7.49	8.6	5	137	7.5	38	11.8	130	0.57	0	3	0	0	0	#NULL!	0	0	1
364	0	1	1	0	1	0	1	4	0	75	0	95	4	2	0	0	0	1	0	0	1	0	2	100	20	122	77	37.7	92	2	0.28	#NULL!	#NULL!	5	140	6.8	39	8.8	248	0.08	0	10	0	0	0	11	0	0	2
358	1	0	0	0	0	1	1	3	1	80	0	70	2	2	0	0	0	0	0	0	0	0	0	70	17	160	70	39.9	89	0	0.21	#NULL!	#NULL!	9.7	138	8.5	39	15	319	1.72	0	9	0	0	0	#NULL!	0	0	3
350	0	1	0	0	1	0	1	3	1	87	0	77	3	2	0	0	0	0	0	0	0	0	0	88	19	165	99	37.6	92	0	0.21	#NULL!	#NULL!	6.8	137	7	34	14.7	207	0.38	0	12	0	0	0	#NULL!	0	0	1
338	0	1	0	0	1	0	1	3	0	87	0	117	4	1	0	0	0	0	1	0	0	1	2	102	20	169	70	37.1	90	0	0.21	#NULL!	#NULL!	33	141	6.2	36	16.2	289	2.61	0	30	0	0	0	#NULL!	0	1	2
330	1	0	0	0	1	0	1	3	1	84	0	124	4	1	0	0	0	1	0	0	0	0	1	106	20	135	53	38.4	100	2	0.28	#NULL!	#NULL!	8	133	7.8	35	19.2	338	2.8	0	8	0	0	0	#NULL!	0	0	4
327	0	1	1	0	0	1	1	4	0	73	0	103	4	1	0	0	0	0	1	0	0	0	1	64	17	106	59	37.2	92	0	0.21	7.42	11.1	18.2	137	7.8	36	7	184	0.18	0	10	0	0	0	#NULL!	0	0	3
321	1	0	0	0	1	0	1	3	0	76	0	86	3	1	0	0	0	0	0	0	0	0	0	82	28	109	64	37.9	85	0	0.21	7.47	8.4	8.3	142	7.4	37	11.3	182	0.24	0	30	1	0	0	#NULL!	0	0	2
319	1	1	0	0	1	1	1	5	0	51	0	51	2	2	0	1	0	0	0	0	0	0	1	105	18	137	77	38.6	92	0	0.21	7.48	9.3	4.2	140	6.7	42	6.4	270	0.07	0	12	0	0	0	#NULL!	0	0	0
267	1	1	1	0	1	1	0	5	0	61	0	71	3	1	0	0	0	0	0	0	0	0	0	109	25	114	94	40.2	86	0	0.21	#NULL!	#NULL!	5.6	136	7.7	40	16.5	192	7.94	0	2	0	0	0	#NULL!	0	0	0
195	1	1	1	0	1	1	1	6	0	94	0	114	4	1	1	1	0	0	1	0	0	0	3	122	40	125	65	38.5	95	6	0.5	7.46	7.7	8.5	139	8.1	43	11.6	173	1.15	0	6	0	0	0	#NULL!	0	0	3
192	1	1	1	0	0	0	1	4	1	71	0	61	2	1	0	0	0	0	0	0	0	0	0	81	14	135	75	38.1	97	0	0.21	#NULL!	#NULL!	4.6	134	5.5	40	12	406	0.04	0	8	0	0	0	#NULL!	0	0	1
180	1	1	1	0	1	1	1	6	1	88	1	98	4	2	0	0	0	0	0	1	0	1	2	69	28	126	50	38.7	87	0	0.21	#NULL!	#NULL!	7	138	8.1	37	23.3	212	3.24	0	12	0	0	0	#NULL!	0	0	2
176	0	1	1	0	1	1	1	5	0	76	0	106	4	1	1	1	0	0	0	1	0	1	4	75	24	140	70	37.1	99	6	0.5	#NULL!	#NULL!	13.4	140	5.2	38	20	294	0.46	0	8	0	0	0	#NULL!	0	0	2
173	1	1	1	0	1	1	1	6	0	66	0	76	3	1	1	0	0	0	0	0	1	0	2	90	26	150	80	38.1	85	0	0.21	7.48	10.2	5.5	137	8.5	37	18.1	285	0.16	0	8	0	0	0	#NULL!	0	0	1
168	0	1	0	0	1	1	1	4	0	81	0	101	4	2	1	1	0	0	0	0	0	1	3	76	16	110	70	37	92	0	0.21	#NULL!	#NULL!	5.7	140	6.4	39	11.5	167	0.13	0	15	0	0	1	9	1	1	1
159	0	1	1	0	1	1	1	5	0	65	0	65	2	1	0	1	0	0	0	0	0	0	1	88	18	160	112	36.5	88	0	0.21	7.42	7.1	3.5	131	6.5	44	9.8	199	0.09	0	15	0	0	0	#NULL!	0	0	1
153	1	1	0	1	1	0	1	5	1	86	1	86	3	2	0	0	0	0	0	0	0	0	0	105	18	132	68	38.2	94	2	0.28	7.47	6.8	5.9	132	6.7	38	13.6	194	4.55	0	11	0	0	0	#NULL!	0	0	1
152	1	1	1	0	1	1	1	6	0	64	0	74	3	1	0	0	0	0	0	0	0	0	0	143	18	140	100	37.9	93	0	0.21	7.42	11.4	5.6	139	7.1	49	12	260	0.22	0	5	0	0	0	#NULL!	0	0	0
136	1	1	0	0	1	1	1	5	0	78	1	108	4	1	1	1	0	0	0	0	0	0	2	110	28	80	40	38.5	90	4	0.35	7.49	7.3	6.9	139	7.1	43	14.8	192	1.15	0	8	0	0	0	#NULL!	0	0	2
134	0	1	0	0	0	0	1	2	0	91	0	91	4	1	0	0	0	0	0	0	0	1	1	82	16	134	64	37.4	99	0	0.21	#NULL!	#NULL!	7.1	137	6.5	34	11.4	154	3.44	0	9	0	0	0	#NULL!	0	0	2
128	1	1	0	0	1	1	1	5	0	64	0	64	2	2	0	0	0	0	0	0	0	0	0	88	32	156	86	39.5	86	0	0.21	7.47	11.6	4.3	142	11	38	10.8	333	0.2	0	9	0	0	0	#NULL!	0	0	1
127	0	1	1	1	0	1	1	5	0	67	1	107	4	1	1	0	0	0	0	1	0	0	2	84	16	136	84	36.4	97	2	0.28	7.48	9.5	8.8	131	13.3	42	14.7	182	0.28	0	12	0	0	0	#NULL!	0	0	2
123	1	1	1	1	1	1	1	7	1	66	0	56	1	1	0	1	0	0	0	0	0	0	1	117	23	143	83	39.4	98	6	0.5	7.41	7.4	1.6	135	7	42	16.8	303	0.04	0	9	0	0	0	#NULL!	0	0	1
107	1	1	1	0	1	0	1	5	0	82	1	102	4	1	0	0	0	0	0	0	0	0	0	116	28	150	80	38.2	88	0	0.21	7.49	6.7	6	137	7.4	43	15.8	179	0.11	0	7	0	0	0	#NULL!	0	0	1
104	1	1	1	1	1	1	1	7	0	64	1	74	3	1	0	0	0	0	0	0	1	0	1	98	24	140	80	39.3	93	0	0.21	#NULL!	#NULL!	3.5	137	6	42	8	324	0.17	0	3	0	0	0	#NULL!	0	0	0
91	1	0	0	1	0	1	0	3	0	42	0	42	1	1	0	0	0	0	0	0	0	0	0	70	16	119	68	38.9	100	0	0.21	#NULL!	#NULL!	4	135	5.8	42	18.3	241	15	0	2	0	0	0	#NULL!	0	0	0
48	1	1	1	0	1	1	1	6	1	84	0	84	3	1	1	0	0	0	0	1	1	0	3	100	32	140	70	37.9	96	0	0.21	7.43	9.8	8.1	137	6.4	43	17.3	324	0.13	0	17	0	0	1	11	0	0	3
39	1	1	1	0	1	1	1	6	0	77	0	107	4	2	1	1	0	0	0	0	0	1	3	96	16	130	70	38.4	90	4	0.35	7.53	6.3	5.4	125	7.5	39	11.8	334	0.4	0	18	0	0	0	#NULL!	0	0	1
34	1	0	0	0	1	1	1	4	1	79	0	119	4	1	1	0	0	0	1	0	0	1	3	84	30	160	65	39.1	99	6	0.5	7.36	21	19.3	134	8.1	40	10.6	156	19.76	0	12	0	0	0	#NULL!	0	0	3
33	1	1	1	1	1	1	1	7	0	84	0	94	4	2	1	1	0	0	0	1	0	0	3	102	20	120	70	39	93	4	0.35	7.45	9	6.4	138	9.5	46	15.1	231	3.71	0	11	0	0	0	#NULL!	0	0	1
7	1	1	0	0	1	1	1	5	1	63	0	63	1	1	0	1	0	0	0	0	0	0	1	115	20	155	60	39.2	92	0	0.21	7.5	7.2	4.4	131	4.8	46	12.4	192	11.04	0	13	0	0	0	#NULL!	0	0	1
5	1	1	0	0	1	1	1	5	0	83	0	113	4	1	1	0	0	0	0	1	0	1	3	105	27	150	90	38.7	90	3	0.31	7.45	8.6	5.1	139	10.3	35	11	187	0.32	0	10	0	0	0	#NULL!	0	0	1
1019	1	1	1	1	1	0	1	6	1	66	0	106	4	2	0	0	0	0	1	0	0	0	1	113	#NULL!	156	77	38.5	95	0	0.21	7.45	9.2	20.6	126	5.5	31	12	191	178	0	9	0	0	0	#NULL!	0	0	2
1005	1	1	0	0	1	1	1	5	0	83	0	103	4	1	0	0	0	0	0	0	0	0	0	109	22	124	74	35.1	94	0	0.21	#NULL!	#NULL!	15.4	143	6.1	37	8.3	454	1.72	0	11	0	0	0	#NULL!	0	0	2
1004	1	1	1	0	#NULL!	1	1	5	0	61	0	71	3	2	0	0	0	0	0	1	0	0	1	81	#NULL!	164	82	38.3	93	4	0.35	#NULL!	#NULL!	5.1	134	16.2	45	11.1	155	#NULL!	0	5	0	0	0	#NULL!	0	0	0
802	0	1	1	0	1	1	1	5	0	86	0	126	2	1	1	1	0	0	1	0	0	0	3	106	22	150	84	36.2	91	0	0.21	7.44	8.1	9.8	138	11.9	39	7.8	238	#NULL!	0	9	0	0	0	#NULL!	0	0	2
797	1	0	0	1	#NULL!	0	1	3	1	81	1	101	4	2	1	0	0	0	0	0	0	0	1	79	#NULL!	160	83	38.3	93	2	0.28	#NULL!	#NULL!	10.4	133	#NULL!	38	15.2	124	2.41	0	6	0	0	0	#NULL!	0	0	2
783	0	1	1	0	1	0	0	3	0	67	1	77	3	2	0	0	0	0	0	1	0	0	1	53	20	170	70	35.6	96	0	0.21	#NULL!	#NULL!	5.9	135	7.1	38	10	230	0.1	0	6	0	0	0	#NULL!	0	#NULL!	1
777	1	1	1	1	0	0	0	4	0	33	0	33	1	1	0	0	0	0	0	0	0	0	0	102	26	116	77	36.7	94	#NULL!	#NULL!	7.48	8.4	6.4	#NULL!	#NULL!	45	15.5	204	6.53	0	2	0	0	0	#NULL!	0	0	0
768	1	0	0	1	0	0	0	2	0	34	0	34	1	1	0	0	0	0	0	0	0	0	0	108	23	119	79	39	95	#NULL!	#NULL!	7.41	10.1	#NULL!	134	6.4	41	23.6	137	0.86	0	4	0	0	1	3	0	0	0
765	1	0	0	0	0	0	1	2	0	37	0	37	1	1	0	0	0	0	0	0	0	1	1	107	16	145	93	37.5	95	#NULL!	#NULL!	#NULL!	#NULL!	5.4	131	5.8	41	6.3	241	0.17	0	5	0	0	0	#NULL!	0	0	0
751	1	1	1	1	0	1	1	6	1	41	0	31	1	1	0	0	0	0	0	0	0	0	0	102	16	150	70	38.2	96	0	0.21	7.5	12	2.6	139	4.7	37	9.8	411	0.05	0	3	0	0	0	#NULL!	0	0	0
744	1	1	1	0	1	1	0	5	1	66	0	96	4	2	0	1	0	1	0	0	0	0	2	110	20	156	101	38.2	89	0	0.21	7.4	11.5	5.3	132	7	44	10.9	237	0.04	0	6	0	0	0	#NULL!	0	0	1
696	1	1	0	0	1	1	0	4	1	71	0	91	4	2	0	1	0	0	0	1	0	0	2	108	20	126	63	38.3	96	6	0.5	7.42	16	8.4	128	13.6	39	19.8	276	2.91	0	10	0	0	0	#NULL!	0	0	2
647	0	1	1	0	1	1	1	5	0	89	0	139	4	1	0	0	0	0	0	0	0	0	0	107	30	145	75	36.5	95	0	0.21	7.44	6.5	21	139	#NULL!	39	9.7	415	0.83	0	12	0	0	0	#NULL!	0	0	3
646	1	1	1	1	1	0	1	6	1	83	1	111	4	1	0	1	0	1	0	0	0	0	2	82	24	146	77	37.8	93	0	0.21	#NULL!	#NULL!	5.6	134	5.9	33	10.1	285	0.05	0	8	0	0	0	#NULL!	0	0	1
644	1	1	1	0	1	1	1	6	1	94	0	94	4	1	1	0	0	0	1	0	0	0	2	63	28	118	88	37.9	95	0	0.21	#NULL!	#NULL!	9.6	139	5.1	45	17.8	278	0.05	0	9	0	0	0	#NULL!	0	0	2
642	0	1	1	1	1	1	0	5	0	72	0	82	3	2	0	0	0	0	0	0	0	0	0	97	18	129	85	37.2	90	0	0.21	#NULL!	#NULL!	7.9	142	6.4	47	12.8	270	0.05	0	6	0	0	0	#NULL!	0	0	2
638	1	0	0	0	1	1	1	4	0	79	1	119	4	1	1	0	0	0	0	0	0	0	1	59	24	107	63	38.2	96	3	0.31	7.4	9.2	6.8	140	8.1	39	13.8	328	#NULL!	0	5	0	0	0	#NULL!	0	0	1
637	1	1	0	0	1	1	1	5	0	46	0	46	2	2	0	0	0	0	0	0	0	0	0	115	20	170	98	39.1	94	0	0.21	7.43	7.9	3.8	141	5.5	50	15.4	263	0.13	0	7	0	0	0	#NULL!	0	0	0
636	1	1	0	0	1	1	1	5	1	83	0	73	3	2	0	1	0	0	1	0	0	0	2	109	20	168	84	39.5	90	0	0.21	7.45	8.8	9.1	140	6.6	42	15.7	156	0.94	0	10	0	0	0	#NULL!	0	0	2
626	1	1	1	1	1	1	1	7	1	91	0	91	4	1	0	0	0	0	0	0	0	0	0	90	36	163	75	38.5	85	0	0.21	7.44	7.5	6.2	135	7.8	35	5.6	161	0.05	0	3	0	0	0	#NULL!	0	0	2
624	1	1	1	0	1	1	1	6	0	72	0	102	4	2	1	0	0	0	0	1	0	0	2	107	40	176	79	38.5	95	0	0.21	7.42	8.8	7.7	137	12.8	35	14.6	254	0.15	0	13	0	0	0	#NULL!	0	0	3
619	1	1	0	0	1	1	1	5	1	76	0	76	3	2	1	0	0	0	1	0	0	0	2	101	26	141	62	38	100	6	0.5	7.4	14.9	5.4	131	10.1	37	10.6	342	0.05	0	6	0	0	0	#NULL!	0	0	1
618	1	0	0	0	1	0	0	2	0	83	0	83	3	1	0	0	0	0	0	0	0	0	0	91	16	160	60	39.2	94	0	0.21	7.44	9.2	9.7	137	8.5	42	9.4	150	0.1	0	8	0	0	0	#NULL!	0	0	3
617	1	1	1	0	1	1	1	6	0	71	0	82	3	1	1	0	0	1	0	0	0	0	2	111	22	101	65	38.3	83	0	0.21	7.48	6.7	9	130	11	44	8.6	174	6.37	0	6	0	0	0	#NULL!	0	0	2
611	0	1	1	0	1	1	1	5	1	85	0	75	3	1	0	0	0	0	0	0	0	0	0	115	20	135	79	37.7	96	0	0.21	#NULL!	#NULL!	3.5	133	8	44	9.8	230	0.09	0	5	0	0	0	#NULL!	0	0	1
610	0	1	1	0	1	0	1	4	0	81	0	101	4	2	0	0	0	0	0	0	0	0	0	84	20	130	60	37.7	95	0	0.21	#NULL!	#NULL!	22	140	8.5	34	15.7	207	3.24	0	6	0	0	0	#NULL!	0	0	3
609	0	1	1	0	1	0	1	4	1	76	0	86	3	1	0	0	0	0	0	0	0	0	0	109	18	152	76	37.1	91	0	0.21	7.48	8.2	8.5	137	7.9	36	11.9	207	0.61	0	7	0	0	0	#NULL!	0	0	2
601	0	0	0	0	1	1	1	3	0	66	1	116	4	2	1	1	0	0	0	0	0	0	2	115	28	154	96	36.8	96	0	0.21	7.41	9.9	7.7	129	6.4	22	6.2	258	0.04	1	12	1	0	0	#NULL!	0	0	2
600	1	1	0	1	1	1	0	5	1	29	0	19	1	2	0	0	0	0	0	0	0	0	0	110	28	110	66	38.1	98	0	0.21	#NULL!	#NULL!	3.2	133	8	39	26.2	161	0.04	0	3	0	0	0	#NULL!	0	0	0
594	1	0	0	1	1	0	1	4	0	81	0	101	4	2	0	1	0	0	1	0	0	0	2	122	28	152	96	38.3	90	0	0.21	7.41	8.5	6.3	133	6.7	46	11.9	249	0.04	0	7	0	0	0	#NULL!	0	0	1
592	1	1	1	1	1	1	0	6	1	23	0	13	1	1	0	0	0	0	0	0	0	0	0	117	36	118	70	39.1	94	0	0.21	#NULL!	#NULL!	4.5	137	5.8	40	11.3	188	0.04	0	2	0	0	0	#NULL!	0	1	1
591	0	1	1	0	1	1	1	5	1	80	0	110	4	2	1	0	0	0	1	1	0	0	3	74	22	140	65	37.2	93	0	0.21	#NULL!	#NULL!	16.7	129	12.6	35	13.4	140	0.17	0	6	0	0	0	#NULL!	0	0	2
575	1	1	1	0	1	1	1	6	0	69	0	129	4	2	0	0	0	0	0	1	0	0	1	145	31	180	99	40.5	95	4	0.35	7.43	9.7	8.3	134	8	37	19.1	266	22.9	0	6	0	0	0	#NULL!	0	0	3
550	0	1	0	1	1	1	0	4	0	76	1	96	4	2	1	1	0	0	0	0	0	0	2	96	20	128	50	37.6	93	0	0.21	7.42	9	5	132	4.5	30	32.6	196	0.46	0	8	0	0	0	#NULL!	0	0	2
547	1	1	1	0	1	1	1	6	0	68	0	78	3	1	1	0	0	0	0	1	0	0	2	103	28	131	85	38.6	89	2	0.28	7.43	11.5	4.8	139	8.1	38	14.8	322	0.04	0	4	0	0	0	#NULL!	0	0	1
530	1	1	0	1	1	1	0	5	0	66	0	66	2	2	0	0	0	0	0	1	0	0	1	108	18	128	86	38.4	93	0	0.21	7.44	9.3	8.8	138	8.2	37	11.3	135	0.09	0	5	0	0	0	#NULL!	0	0	2
521	1	0	0	0	1	0	1	3	0	85	0	95	4	2	0	0	1	0	0	0	0	0	1	128	24	136	90	38.6	93	0	0.21	7.44	9.2	6.6	134	6.2	44	14.3	179	1.26	0	8	0	0	0	#NULL!	0	0	1
509	1	1	1	0	1	1	1	6	0	75	0	75	3	1	0	0	0	0	0	0	0	0	0	70	20	150	83	38.7	87	0	0.21	7.45	8.7	6.8	140	7	34	12.7	416	0.04	0	11	0	0	0	#NULL!	0	0	1
508	0	1	1	1	1	1	0	5	1	83	0	113	4	1	1	1	0	0	1	1	0	0	4	103	24	190	50	37.1	97	0	0.21	#NULL!	#NULL!	17.1	142	7	35	12.3	250	0.05	0	30	0	0	0	#NULL!	0	0	3
507	1	1	0	1	1	1	1	6	1	81	0	101	4	1	0	0	0	0	0	0	0	0	0	76	22	130	60	38.1	91	0	0.21	7.45	6.8	4.9	131	5.8	37	12.5	228	0.52	0	7	0	0	0	#NULL!	0	0	3
459	0	1	1	0	1	1	1	5	0	72	0	72	3	1	0	1	0	0	0	0	0	1	2	114	27	120	75	37.2	100	3	0.31	7.37	8.6	5.2	139	8.4	47	13.8	390	0.07	0	11	0	0	0	#NULL!	0	0	1
457	0	1	1	0	1	1	1	5	1	75	0	65	2	1	0	0	0	0	0	0	0	0	0	76	27	170	60	37	98	0	0.21	#NULL!	#NULL!	4.8	143	7.1	40	9.1	178	0.06	0	7	0	0	0	#NULL!	0	0	2
453	0	1	1	0	0	1	0	3	0	76	0	106	4	2	0	0	0	0	0	0	0	1	1	88	17	125	70	37.1	97	6	0.5	7.41	8.8	10.7	136	6.1	38	13.6	190	0.43	0	8	0	0	0	#NULL!	0	0	2
374	1	1	0	1	0	0	1	4	1	52	0	42	2	2	0	0	0	0	0	0	0	0	0	76	16	112	56	36.3	95	2	0.28	#NULL!	#NULL!	3.2	134	#NULL!	35	27.6	269	0.75	0	4	0	0	0	#NULL!	0	0	1
362	1	1	0	1	1	1	1	6	1	50	0	70	2	2	0	0	0	0	0	0	0	0	0	104	24	155	96	38.1	96	2	0.28	7.3	9.9	3.4	138	5.4	46	9.5	181	0.06	0	30	1	0	1	1	0	0	0
344	1	0	0	1	1	0	0	3	0	85	0	125	4	2	1	0	0	0	0	0	0	0	1	150	37	118	78	39	97	4	0.35	#NULL!	#NULL!	7.7	134	7.8	43	14.4	172	0.11	0	8	0	0	0	#NULL!	0	0	3
341	1	1	1	0	1	1	0	5	1	55	0	45	2	1	0	1	0	0	0	0	0	0	1	132	40	118	65	38.2	96	4	0.35	7.44	8.9	9.3	141	9.1	43	9.6	207	#NULL!	0	7	0	0	0	#NULL!	0	0	2
333	0	1	1	1	1	1	1	6	1	52	0	42	2	2	0	0	0	0	0	0	0	0	0	90	18	141	87	36.2	97	2	0.28	7.52	7.2	2.8	136	7.1	43	14.5	212	0.08	0	2	0	0	0	#NULL!	0	0	0
332	0	1	1	0	1	1	0	4	0	65	0	65	2	2	0	0	0	0	0	0	0	0	0	55	12	97	55	35.6	94	0	0.21	7.46	7.8	7.8	142	13.5	45	31.5	257	1.05	0	4	0	0	0	#NULL!	0	0	3
307	1	1	0	0	0	0	1	3	0	76	0	76	3	1	0	0	0	0	0	0	0	0	0	75	12	115	58	37.8	94	0	0.21	#NULL!	#NULL!	8.2	140	8.1	41	9.2	160	#NULL!	0	5	0	0	0	#NULL!	0	0	3
300	1	1	0	0	1	0	0	3	0	62	0	62	2	1	0	0	0	0	0	0	1	0	1	105	16	123	72	37.6	100	2	0.28	#NULL!	#NULL!	4.9	143	5.9	41	11.8	146	4.56	0	9	0	0	0	#NULL!	0	0	0
245	1	1	1	0	1	0	1	5	0	78	0	108	4	1	0	0	0	0	0	1	0	0	1	64	18	102	70	38.6	93	0	0.21	#NULL!	#NULL!	5.5	137	8.1	37	8.2	176	0.07	0	5	0	0	0	#NULL!	0	0	1
244	0	1	0	1	1	1	0	4	1	47	0	37	1	2	0	0	0	0	0	0	0	0	0	85	25	107	60	37	93	0	0.21	7.46	9.9	7.6	140	5.1	45	29.3	225	1.7	0	5	0	0	0	#NULL!	0	0	2
230	1	1	1	0	1	1	1	6	0	73	0	73	3	1	0	1	0	0	0	0	0	0	1	136	32	146	74	38.8	92	0	0.21	7.41	19.4	3	138	7.3	40	21.1	407	1.39	0	8	0	0	0	#NULL!	0	0	2
225	1	1	1	0	1	0	1	5	1	79	1	79	3	2	0	0	0	0	0	0	0	0	0	85	22	130	60	39.1	95	0	0.21	#NULL!	#NULL!	4	130	5.9	35	6.8	171	0.07	0	7	0	0	0	#NULL!	0	0	2
213	1	1	1	0	1	1	1	6	1	76	0	86	3	2	0	0	1	0	0	0	1	0	2	79	24	125	60	40	90	0	0.21	#NULL!	#NULL!	2.8	131	6.6	32	8.6	81	0.16	0	3	0	0	0	#NULL!	0	0	2
210	1	1	1	0	1	1	1	6	1	42	0	32	1	1	0	0	0	0	0	0	0	0	0	138	25	140	100	38.5	93	0	0.21	#NULL!	#NULL!	3.6	137	6	41	13.7	278	0.02	0	4	0	0	0	#NULL!	0	0	0
208	1	1	0	0	1	1	1	5	1	85	0	95	4	2	1	0	0	0	0	0	0	1	2	70	24	141	70	38.4	90	0	0.21	7.46	6.8	6.8	131	6.5	39	7.2	191	0.07	0	8	0	0	0	#NULL!	0	0	1
203	1	0	0	0	1	0	1	3	1	94	0	84	4	1	0	0	0	0	0	0	0	1	1	104	34	210	110	38.9	96	4	0.35	#NULL!	#NULL!	7.2	137	8.1	42	12.7	204	0.07	0	4	0	0	0	#NULL!	0	0	3
202	1	1	0	0	1	1	1	5	1	62	0	52	2	1	0	0	0	0	0	0	0	0	0	112	26	160	100	38.3	94	0	0.21	7.42	9.4	5.5	140	5.8	41	6.2	225	0.09	0	6	0	0	0	#NULL!	0	0	0
189	0	0	0	0	1	1	1	3	0	80	1	110	4	1	1	0	0	0	0	0	0	0	1	72	28	140	80	37.7	91	0	0.21	7.48	7.7	5.3	141	7.1	33	8.6	233	0.07	0	7	0	0	0	#NULL!	0	0	1
187	1	1	1	1	1	1	1	7	1	75	0	65	2	2	0	0	0	0	0	0	0	0	0	84	25	140	60	38.8	96	2	0.28	#NULL!	#NULL!	2.9	138	8.4	41	8.1	248	0.22	0	5	0	0	0	#NULL!	0	0	2
184	0	1	1	0	1	0	1	4	0	73	0	83	3	2	0	0	0	0	0	1	0	1	2	99	28	135	70	37.2	95	0	0.21	#NULL!	#NULL!	4	139	9.9	32	6	250	0.17	0	8	0	0	0	#NULL!	0	0	1
174	1	1	0	0	1	1	1	5	0	83	0	83	3	2	0	1	0	0	0	0	0	0	1	112	40	101	58	40.5	100	6	0.5	7.44	12.8	6.1	140	8.3	42	9.6	153	3.13	0	4	0	0	0	#NULL!	0	0	3
172	1	1	0	0	1	1	1	5	0	67	0	67	2	2	0	0	0	0	0	1	0	0	1	128	24	150	80	38.5	96	3	0.31	7.44	9.4	5.4	137	6.2	45	10.9	185	0.12	0	6	0	0	0	#NULL!	0	0	1
166	1	1	0	0	1	1	1	5	0	70	0	70	2	1	0	0	0	0	0	0	0	0	0	157	18	143	70	39	88	0	0.21	7.49	8.4	2.8	135	8.7	47	15.2	175	0.11	0	5	0	0	0	#NULL!	0	0	1
164	1	1	0	0	1	1	0	4	0	84	1	94	3	2	0	0	0	0	0	0	0	0	0	118	25	120	76	40	96	6	0.5	7.46	11.7	8.2	138	6.4	44	10	172	13.82	0	9	0	0	0	#NULL!	0	0	2
158	1	1	0	0	1	0	1	4	0	72	0	72	3	2	0	0	0	0	0	0	0	0	0	91	20	110	80	38.9	96	0	0.21	#NULL!	#NULL!	4.4	133	6.6	42	13.8	104	0.46	0	3	0	0	0	#NULL!	0	0	1
147	0	1	0	1	1	1	1	5	0	66	1	86	3	1	1	1	0	0	0	1	0	0	3	116	28	140	80	37.4	96	0	0.21	7.48	11	8.6	130	3.4	38	12.1	277	1.91	0	8	0	0	0	#NULL!	0	0	2
137	1	1	1	0	1	1	1	6	0	66	0	86	3	1	0	1	0	0	0	0	1	0	2	108	35	123	72	38.1	88	0	0.21	7.4	9	3.9	130	6.6	41.8	14.9	203	0.2	0	8	0	0	0	#NULL!	0	0	2
131	1	1	1	0	1	1	1	6	1	100	1	130	4	2	0	0	0	0	1	0	0	0	1	98	30	150	90	38	98	3	0.31	#NULL!	#NULL!	9.5	138	5.9	41	15.4	231	2.41	0	9	0	0	0	#NULL!	0	1	3
130	1	1	0	1	1	1	1	6	1	66	0	66	2	2	1	0	0	0	0	0	0	0	1	92	18	104	48	38.7	97	0	0.21	#NULL!	#NULL!	2.8	134	7.3	39	25.4	304	4.81	0	5	0	0	0	#NULL!	0	0	2
120	1	1	1	0	1	1	1	6	1	89	1	99	4	2	1	0	0	0	0	0	0	0	1	88	27	148	88	39.8	99	6	0.5	#NULL!	#NULL!	4.4	133	8	37	7.3	161	0.34	0	11	0	0	0	#NULL!	0	0	1
102	1	1	0	0	1	0	0	3	1	35	0	45	2	2	0	0	0	0	0	0	0	0	0	116	18	120	70	40.9	96	0	0.21	#NULL!	#NULL!	3	134	8.2	28	13.2	244	1.94	0	8	0	0	0	#NULL!	0	0	0
94	1	1	0	0	1	0	1	4	0	85	0	125	4	2	1	1	0	0	1	0	0	1	4	76	24	120	51	38.5	96	2	0.28	7.44	7.8	16.7	135	6.5	32	6.3	174	0.08	0	7	0	0	0	#NULL!	0	0	3
92	1	1	1	1	1	0	1	6	1	65	0	55	2	2	0	0	0	0	0	0	0	0	0	91	23	160	70	39.8	89	0	0.21	#NULL!	#NULL!	5.4	138	8.1	40	21.3	255	3.18	0	3	0	0	0	#NULL!	0	0	1
76	1	1	1	0	1	0	1	5	0	83	0	93	4	1	0	0	0	0	0	0	0	0	0	81	18	140	70	38.1	90	0	0.21	#NULL!	#NULL!	7.9	134	7.5	39	15.8	135	0.5	0	14	0	0	1	11	0	0	2
73	1	1	1	0	1	1	1	6	1	84	1	84	3	1	0	0	0	0	0	0	0	0	0	104	27	155	45	37.6	94	0	0.21	#NULL!	#NULL!	4.1	134	6.7	40	10.4	232	0.61	0	8	0	0	0	#NULL!	0	0	2
72	1	1	1	0	1	0	1	5	0	73	0	73	3	1	0	1	0	0	0	0	1	0	2	137	30	140	65	38.2	89	0	0.21	7.45	8.1	5.6	139	7	41	18.8	177	0.69	0	11	0	0	0	#NULL!	0	0	2
70	1	1	1	0	1	1	1	6	1	63	0	73	3	2	0	1	1	0	0	0	1	0	3	116	27	100	70	38.7	95	3	0.31	7.46	10.8	2.3	137	6.3	38	8.2	145	0.17	0	3	0	0	0	3	0	0	0
65	1	1	1	0	1	1	1	6	0	83	0	123	4	2	1	0	0	0	1	1	0	0	3	116	20	160	70	37.4	100	6	0.5	7.35	9.7	12.3	138	8.7	37	13	229	0.16	0	28	0	0	1	4	0	0	2
64	1	1	0	0	1	0	1	4	0	90	0	120	4	2	1	0	0	0	0	0	0	1	2	65	22	150	70	38.7	97	0	0.21	#NULL!	#NULL!	7.4	137	4.9	29	4.5	122	0.21	0	7	0	0	1	7	0	0	2
63	0	1	1	0	1	1	1	5	0	84	0	104	4	1	1	1	0	0	1	0	0	0	3	61	15	120	70	37.1	96	0	0.21	7.42	13.7	9.1	138	5.6	30	5.8	180	0.09	0	8	0	0	0	#NULL!	0	0	2
57	0	1	1	0	1	1	1	5	1	75	0	75	3	2	0	1	0	0	0	0	0	1	2	120	30	120	70	37.2	82	0	0.21	7.39	9.4	6.5	136	7	39	12.3	334	#NULL!	0	8	0	0	0	#NULL!	0	0	2
53	0	1	1	1	1	1	1	6	1	68	0	58	2	1	0	0	0	0	0	0	0	0	0	91	34	160	100	37.6	92	0	0.21	7.45	10.4	2.3	139	7.3	43	11.9	171	0.07	0	6	0	0	0	#NULL!	0	0	2
51	1	1	1	1	1	1	1	7	0	82	0	92	4	1	0	1	0	0	0	0	0	1	2	71	25	130	70	39.1	100	6	0.5	#NULL!	#NULL!	4.5	138	6.7	43	14.6	231	0.1	0	8	0	0	0	#NULL!	0	0	1
1016	1	1	1	0	0	1	1	5	1	76	0	106	4	2	0	0	0	0	0	1	0	0	1	82	16	120	56	37.6	91	0	0.21	7.38	8	13.4	143	6.9	27	11.5	253	0.07	0	3	0	0	0	#NULL!	0	0	3
804	0	0	0	0	0	1	1	2	0	87	0	117	4	2	0	1	0	0	1	1	0	0	3	89	15	156	77	36.8	97	1	0.24	#NULL!	#NULL!	21.2	134	12.4	30	12	421	9.21	0	8	0	0	0	#NULL!	0	0	2
779	0	1	0	1	1	0	1	4	0	30	0	30	1	2	0	0	0	0	0	0	0	0	0	104	26	114	73	36.3	98	#NULL!	#NULL!	7.48	#NULL!	5.3	130	#NULL!	40	23.5	179	7.22	0	3	0	0	0	#NULL!	0	0	0
760	0	1	1	0	0	0	0	2	0	85	0	95	4	1	1	0	0	0	0	0	0	0	1	80	#NULL!	153	78	36.9	93	0	0.21	#NULL!	#NULL!	10.4	133	7	39	4.5	187	0.27	0	10	0	0	0	#NULL!	0	0	2
754	0	#NULL!	1	1	0	1	1	4	0	85	0	115	4	2	1	0	0	0	0	0	0	0	1	103	40	142	68	36.9	93	4	0.35	7.46	9.1	8.2	137	8.6	38	10.1	201	0.05	0	3	0	0	0	#NULL!	0	0	3
752	0	0	0	1	1	1	1	4	0	81	0	111	4	2	0	0	0	0	0	1	0	0	1	101	28	121	80	37.6	97	4	0.35	7.44	10.5	14.3	135	22.4	38	5.7	247	6.57	0	11	0	0	0	#NULL!	0	0	2
643	1	0	0	0	0	1	0	2	1	74	0	84	3	2	0	0	0	0	0	0	0	0	0	88	16	162	100	39.4	99	0	0.21	7.43	9.6	3.7	129	5.7	41	5.8	166	0.58	0	7	0	0	1	4	0	0	1
641	0	1	1	1	1	1	0	5	1	73	0	63	2	1	1	0	0	0	0	0	0	0	1	122	22	101	61	36.5	98	0	0.21	#NULL!	#NULL!	5.5	130	9.6	41	18.1	202	0.44	0	11	0	0	0	#NULL!	0	0	1
640	1	1	1	0	1	1	1	6	0	33	0	53	2	1	0	0	0	0	0	0	0	0	0	106	40	149	93	39.7	95	0	0.21	#NULL!	#NULL!	5.2	141	5.4	40	17.8	173	2.04	0	3	0	0	0	#NULL!	0	0	1
632	1	0	1	0	1	1	1	5	1	71	0	81	3	2	0	0	0	0	0	0	0	0	0	76	40	161	76	38.3	89	0	0.21	7.43	12.2	10.1	133	7.9	42	20.7	223	11.8	0	7	0	0	0	#NULL!	0	0	3
631	0	0	0	0	1	0	1	2	1	92	0	112	4	2	0	0	0	0	1	0	0	0	1	81	24	138	71	37.2	93	0	0.21	#NULL!	#NULL!	18.2	142	6	44	23.7	312	1.02	0	12	0	0	0	#NULL!	0	0	2
628	1	1	1	0	1	1	1	6	1	90	0	120	4	2	1	0	0	0	1	0	0	0	2	91	30	173	46	38.6	84	0	0.21	7.43	7.2	10.8	140	7.8	42	4.9	138	0.18	0	8	0	0	0	#NULL!	0	0	4
625	0	1	1	0	1	1	1	5	1	84	0	94	4	1	0	0	0	0	0	1	0	0	1	96	24	137	79	37.5	93	0	0.21	7.48	8	8.2	138	8.4	39	18.2	381	1.52	0	8	0	0	0	#NULL!	0	0	2
622	1	1	1	0	1	1	1	6	1	84	1	104	4	1	0	0	0	0	0	0	0	0	0	100	32	117	68	39	91	0	0.21	7.45	8	9.2	137	8.8	33	7.8	168	0.06	0	5	0	0	0	#NULL!	0	0	3
615	1	1	1	1	1	1	1	7	1	85	0	105	4	1	1	0	0	0	1	1	0	0	3	84	26	144	48	38.5	90	0	0.21	7.37	9.3	9.3	138	16.2	33	8.3	158	0.21	0	4	0	0	0	#NULL!	0	0	3
614	1	1	1	0	1	1	0	5	0	84	0	84	3	2	1	0	0	0	0	0	0	0	1	68	27	160	85	38.5	94	3	0.31	7.45	9.4	10.2	136	8.4	45	8.5	95	1.8	0	5	0	0	0	#NULL!	0	0	2
589	0	1	1	0	1	1	1	5	0	65	1	85	3	2	1	0	0	0	0	0	1	0	2	81	28	142	83	37.7	96	0	0.21	#NULL!	#NULL!	7.1	137	7.8	44	10	177	0.06	0	8	0	0	0	#NULL!	0	0	2
586	1	1	1	0	1	0	1	5	0	86	0	116	4	1	0	0	0	0	1	0	0	1	2	85	24	138	71	39	94	0	0.21	7.38	10.8	17.2	137	5.4	36	22.4	306	1.22	0	4	0	0	0	#NULL!	0	0	2
582	1	1	1	0	1	1	1	6	0	66	0	91	4	2	0	0	0	0	0	0	0	1	1	133	24	172	98	40.1	87	0	0.21	7.45	8.9	9.5	139	6.5	40	8.1	251	0.04	0	5	0	0	0	#NULL!	0	0	2
578	0	1	0	1	1	0	0	3	1	51	0	41	2	2	0	0	0	0	0	0	0	0	0	90	17	147	95	36.9	98	0	0.21	#NULL!	#NULL!	4.5	135	4.8	40	7.2	248	#NULL!	0	3	0	0	0	#NULL!	0	0	0
576	0	1	1	0	1	1	1	5	0	62	0	122	1	1	0	1	0	0	0	0	0	0	1	105	30	139	86	36.9	79	0	0.21	7.34	9.1	3.7	130	8.1	41	8.1	142	0.21	0	8	1	0	0	#NULL!	0	0	1
568	1	1	1	1	1	1	1	7	1	53	0	53	2	2	0	0	0	0	0	0	0	0	0	97	28	102	69	37.3	89	2	0.28	7.42	7.1	3.7	132	4.6	42	8.4	265	0.15	0	4	0	0	0	#NULL!	0	0	0
566	1	1	1	1	1	1	1	7	1	84	0	104	4	2	0	0	0	0	0	1	0	0	1	100	22	136	39	38	95	0	0.21	7.43	8.4	3.9	128	23.6	43	21.8	208	0.72	0	12	0	0	0	#NULL!	0	0	2
559	1	0	0	0	1	0	0	2	0	69	0	129	4	1	1	0	0	0	1	0	0	0	2	110	32	138	92	39.4	94	0	0.21	#NULL!	#NULL!	6.8	128	6.8	40	25.3	225	4.36	0	6	0	0	0	#NULL!	0	0	2
558	1	1	1	0	1	1	1	6	0	76	0	86	3	2	0	1	0	0	0	0	0	0	1	100	26	126	61	39.7	82	0	0.21	7.46	7.1	3.4	139	8	45	25.9	187	0.28	0	7	0	0	0	#NULL!	0	0	1
557	1	1	1	0	1	0	1	5	1	79	0	109	4	1	0	1	0	0	0	0	0	0	1	115	20	157	63	38.6	90	0	0.21	7.45	8	6.7	134	4.8	26	13	330	0.3	0	7	0	0	0	#NULL!	0	0	2
546	1	1	1	0	1	1	1	6	0	77	0	107	4	2	1	0	0	0	1	1	0	1	4	71	21	163	107	37.9	78	0	0.21	7.5	13.8	10.8	133	20.2	33	14.5	294	0.34	0	30	1	0	0	#NULL!	0	0	2
542	1	0	0	1	0	1	1	4	0	55	0	55	2	2	0	0	0	0	0	0	0	0	0	76	16	164	96	37.7	100	4	0.35	#NULL!	#NULL!	7.9	140	6.8	38	16.3	196	2.12	0	6	1	0	0	#NULL!	0	0	1
540	1	0	0	0	1	1	1	4	0	79	0	99	4	1	0	0	0	0	0	0	0	0	0	86	26	144	88	38.4	92	0	0.21	7.48	8.6	9.3	137	7.3	54	16.3	153	0.08	0	7	0	0	0	#NULL!	0	0	2
529	0	1	1	0	1	1	1	5	1	80	1	90	3	2	1	1	0	0	0	0	0	0	2	114	24	156	80	37.4	91	0	0.21	7.46	8.1	5.1	139	6.1	39	15.1	250	0.04	0	3	0	0	0	3	0	0	1
525	0	0	0	0	1	1	1	3	1	80	0	120	4	1	0	0	0	0	1	0	0	0	1	84	30	158	84	36.5	94	2	0.28	7.46	9.1	4.8	136	7.1	40	9.7	182	0.04	0	10	0	0	0	#NULL!	0	0	2
520	1	1	0	0	1	0	1	4	1	89	1	99	4	1	0	0	0	0	0	0	0	0	0	102	24	221	125	38.1	85	0	0.21	7.44	6.8	4.8	136	6.9	42	6.7	149	0.04	0	7	0	0	0	#NULL!	0	0	1
517	0	1	0	1	1	1	1	5	1	62	0	82	3	2	0	0	0	0	0	0	0	0	0	91	30	110	70	36.7	97	0	0.21	7.37	8.4	6.2	140	7.7	40	7.6	192	0.42	0	7	0	0	0	#NULL!	0	0	1
516	1	1	0	0	1	1	1	5	0	83	0	113	4	2	0	1	0	0	0	1	0	0	2	110	26	96	68	38.9	96	3	0.31	7.41	10.2	5.7	140	10.4	39	12.7	206	0.19	0	4	0	0	0	#NULL!	0	0	1
512	0	1	1	0	1	1	1	5	0	93	0	123	4	2	1	0	0	0	1	0	0	0	2	73	24	112	64	37.1	98	2	0.28	7.43	12.9	11.6	139	6.6	40	11.6	171	0.76	0	8	0	0	0	#NULL!	0	0	2
511	0	1	1	1	1	1	1	6	0	56	1	86	3	2	0	0	0	0	0	0	0	0	0	104	30	108	84	36.8	97	0	0.21	#NULL!	#NULL!	8.5	141	5.8	37	24.6	390	0.42	0	7	0	0	0	#NULL!	0	0	2
510	1	1	1	0	1	1	1	6	0	68	1	108	4	2	0	1	0	0	0	0	0	0	1	107	31	188	71	38.5	85	0	0.21	7.36	10.9	8.9	135	6.7	42	8.1	138	0.07	0	7	0	0	0	#NULL!	0	0	3
501	1	1	1	0	1	1	1	6	0	80	0	90	3	2	0	1	0	0	0	1	0	0	2	99	20	131	76	38.6	90	0	0.21	#NULL!	#NULL!	5.8	139	7.1	38	5.9	173	0.17	0	7	0	0	0	#NULL!	0	0	1
458	1	1	1	1	1	1	1	7	0	77	0	77	3	2	0	1	0	0	0	0	0	0	1	125	33	150	70	37.2	86	0	0.21	7.4	8.1	7.6	137	8	40	20.1	344	0.06	0	6	0	0	0	#NULL!	0	0	3
456	1	1	0	0	1	0	1	4	0	80	0	80	3	1	0	0	0	0	0	0	0	0	0	83	22	110	60	37.8	98	0	0.21	7.52	9.4	6.9	130	7.5	40	11.2	151	0.34	0	12	0	0	0	#NULL!	0	0	2
452	1	0	0	0	1	0	0	2	0	72	0	102	4	2	0	0	0	0	0	1	1	1	3	126	18	160	100	37.8	94	0	0.21	7.48	13.2	9.2	134	20	36	6.7	172	0.4	0	7	0	0	0	#NULL!	0	0	2
450	1	1	1	0	0	1	1	5	1	76	0	66	2	1	0	1	0	0	0	0	0	0	1	101	26	140	50	38.6	100	0	0.21	7.46	11.3	3.2	136	5.9	40	12.3	315	0.13	0	5	0	0	0	#NULL!	0	0	2
371	1	1	0	0	1	0	1	4	1	76	0	86	3	2	0	0	0	0	0	0	0	0	0	120	26	160	110	38.5	88	0	0.21	#NULL!	#NULL!	6.2	131	10.6	39	12.6	252	0.62	0	15	0	0	0	#NULL!	0	0	2
361	0	1	1	0	1	0	1	4	0	51	0	121	4	2	0	0	0	0	0	0	1	1	2	130	31	126	83	37.4	100	6	0.5	#NULL!	#NULL!	6	137	6.5	45	16.8	323	0.16	0	8	0	0	0	#NULL!	0	0	2
343	1	0	0	1	0	1	1	4	1	84	0	74	3	1	0	0	0	0	0	0	0	0	0	85	16	152	66	35.7	90	0	0.21	#NULL!	#NULL!	8.4	139	8.5	35	7	207	0.22	0	2	0	0	0	#NULL!	0	0	2
328	1	1	1	0	1	1	1	6	0	77	0	107	4	1	0	0	0	0	0	0	0	0	0	95	21	125	79	37.2	96	4	0.35	7.14	9	5.7	141	5.9	50	10.1	140	#NULL!	0	6	0	0	0	#NULL!	0	0	1
322	0	1	0	0	1	0	1	3	1	84	0	74	3	2	0	0	0	0	0	0	0	0	0	76	10	153	86	36.4	93	2	0.28	#NULL!	#NULL!	7.6	141	5.2	31	9.3	207	#NULL!	0	12	0	0	0	#NULL!	0	0	2
318	1	0	0	0	1	1	0	3	0	75	0	85	3	2	0	0	0	1	0	0	0	0	1	90	19	138	70	36.2	97	0	0.21	#NULL!	#NULL!	9.7	142	6.9	27	20.1	457	#NULL!	0	7	0	1	0	#NULL!	1	1	2
315	1	1	1	0	1	1	1	6	0	76	0	106	4	1	0	0	1	0	0	1	1	0	3	105	35	156	50	39.6	92	4	0.35	7.43	9.1	7.8	139	11.5	45	19.1	153	4.68	0	8	0	0	0	#NULL!	0	0	4
314	1	1	0	0	1	0	0	3	0	78	0	108	4	1	0	0	0	0	0	0	0	0	0	108	20	145	75	39.1	85	0	0.21	#NULL!	#NULL!	7.4	140	7.2	41	12.5	157	0.28	0	3	0	0	0	#NULL!	0	0	3
311	1	1	1	1	1	1	0	6	0	64	0	74	3	2	0	1	0	0	1	0	0	0	2	86	26	130	65	36.8	95	0	0.21	#NULL!	#NULL!	21.7	144	6.5	32	9.3	191	1.15	0	18	0	0	0	#NULL!	0	0	1
296	1	1	1	0	0	0	1	4	1	65	0	65	2	2	0	0	0	0	1	0	0	0	1	90	16	155	66	38.6	94	0	0.21	#NULL!	#NULL!	16.3	134	5.4	39	4.1	105	4.13	0	4	0	0	0	#NULL!	0	0	2
295	0	0	0	1	1	1	1	4	1	85	0	95	4	1	0	0	0	0	1	0	0	1	2	82	28	127	62	37.2	96	5	0.4	#NULL!	#NULL!	11	142	6.1	34	21.9	329	#NULL!	0	23	0	0	0	#NULL!	0	0	2
256	0	1	1	0	0	0	1	3	1	90	0	120	4	2	0	0	0	0	1	0	0	0	1	72	24	137	77	37.5	81	0	0.21	#NULL!	#NULL!	10.5	141	9.5	47	10.9	156	0.14	0	10	0	0	0	#NULL!	0	0	2
254	1	1	0	1	0	0	0	3	1	35	1	35	1	2	0	0	0	0	0	0	0	0	0	68	38	100	60	37.8	100	0	0.21	#NULL!	#NULL!	6.1	137	5.8	42	17.4	161	1.19	0	2	0	0	0	#NULL!	0	0	2
237	1	1	1	1	1	1	1	7	0	72	1	92	4	1	1	0	0	0	0	0	0	0	1	85	28	150	80	36.7	96	0	0.21	7.45	11.3	5.8	140	6.6	42	9.2	228	0.11	0	5	0	0	0	#NULL!	0	0	1
223	1	1	1	0	1	1	1	6	0	78	0	78	3	1	0	1	0	0	0	0	0	1	2	79	32	147	77	38.6	94	0	0.21	#NULL!	#NULL!	5.6	138	6.4	41	18.7	172	0.07	0	8	0	0	0	#NULL!	0	0	2
217	1	1	1	0	1	1	0	5	0	59	0	59	2	2	0	1	0	0	0	0	0	0	1	90	20	130	80	36.1	95	0	0.21	7.4	9.1	6.7	143	5.6	43	21.6	280	0.2	0	4	0	0	0	#NULL!	0	0	0
216	1	1	1	0	1	1	1	6	1	68	0	58	1	2	0	0	0	0	0	0	0	0	0	100	18	120	78	38.3	90	0	0.21	7.53	9	6	137	7.3	37	14	268	0.02	0	4	0	0	0	#NULL!	0	0	1
215	1	1	0	0	1	1	1	5	0	94	0	94	4	2	0	1	0	0	0	0	0	0	1	88	24	140	80	38.9	95	3	0.31	#NULL!	#NULL!	5.3	136	6	37	14.6	233	0.48	0	13	0	0	0	#NULL!	0	0	1
212	1	1	1	0	1	1	1	6	0	80	0	90	3	1	0	0	0	0	0	0	0	1	1	108	25	125	80	38.6	95	0	0.21	7.47	10.6	7.6	133	9.1	42	9.3	158	3.2	0	3	0	0	0	#NULL!	0	0	2
206	0	0	1	0	1	1	1	4	0	74	0	74	3	2	0	1	0	0	0	0	0	0	1	90	20	150	80	36	96	1	0.24	#NULL!	#NULL!	#NULL!	138	6.1	44	13	237	0.08	0	14	0	0	0	#NULL!	0	0	1
197	1	1	1	0	1	1	1	6	0	77	1	87	3	2	0	1	0	0	0	0	1	0	2	85	29	110	85	37.4	99	2	0.28	7.42	13.1	4.2	135	6.7	44	6.8	163	0.25	0	9	0	0	0	#NULL!	0	0	1
196	1	0	0	0	1	0	1	3	0	51	0	81	3	1	1	0	0	0	0	0	1	0	2	106	20	140	90	38.2	95	0	0.21	#NULL!	#NULL!	2.1	133	5.7	40	20.5	225	0.02	0	8	0	0	0	#NULL!	0	0	1
194	1	1	1	0	1	1	0	5	1	81	0	121	4	1	1	0	0	0	1	0	0	1	3	78	18	165	75	37.7	91	0	0.21	#NULL!	#NULL!	8.9	137	7.4	36	8.6	178	0.16	0	5	0	0	0	#NULL!	1	1	2
191	1	1	1	0	1	1	0	5	0	83	0	83	3	1	0	0	0	0	0	0	0	0	0	69	30	140	52	38.8	88	0	0.21	7.46	7.1	5.5	139	5.5	44	9.2	108	2.3	0	8	0	0	0	#NULL!	0	0	3
190	1	1	0	0	1	1	1	5	0	43	0	43	1	2	0	0	0	0	0	0	0	0	0	100	24	110	60	38.4	95	0	0.21	#NULL!	#NULL!	5.1	130	6.5	38	11.8	159	1.68	0	4	0	0	0	#NULL!	0	0	1
185	1	1	0	0	1	1	1	5	1	85	0	105	4	2	0	0	0	1	0	0	0	1	2	96	32	160	100	38.7	92	2	0.28	7.41	9.8	6.2	135	7.4	44	14	106	0.25	0	9	0	0	0	#NULL!	0	0	2
169	1	1	0	0	1	1	1	5	0	44	0	44	1	1	0	0	0	0	0	0	1	0	1	108	22	110	84	38.5	90	0	0.21	7.45	8.2	8.6	131	5	34	15.5	123	5.92	0	7	0	0	0	#NULL!	0	0	1
167	0	1	1	0	0	0	1	3	1	80	0	100	4	2	1	0	0	0	1	0	0	0	2	65	22	120	70	36.8	99	0	0.21	#NULL!	#NULL!	5.5	131	5.5	38	6.9	238	0.11	0	9	0	0	0	#NULL!	0	0	1
161	1	1	0	0	0	0	1	3	0	78	0	78	3	2	0	0	0	0	0	0	0	0	0	76	16	107	69	38.1	97	0	0.21	#NULL!	#NULL!	6.7	133	7.4	39	12.1	222	1.47	0	6	0	0	0	#NULL!	0	0	1
157	0	1	1	1	1	1	1	6	1	29	0	19	1	2	0	0	0	0	0	0	0	0	0	119	27	116	73	37.7	98	0	0.21	7.43	5.6	5.8	136	4.7	36	19	150	13.5	0	4	0	0	0	#NULL!	0	0	0
154	1	1	1	0	1	0	0	4	0	79	0	79	3	1	0	0	0	0	0	0	0	1	1	78	18	110	65	37.8	94	0	0.21	#NULL!	#NULL!	4.4	137	5.9	36	7.4	173	1.43	0	6	0	0	0	#NULL!	0	0	1
142	1	1	1	0	1	0	1	5	0	82	0	102	4	2	0	0	0	0	0	0	0	0	0	100	16	120	80	38.6	95	0	0.21	#NULL!	#NULL!	5.6	129	7.6	43	13.2	143	0.26	0	13	0	0	0	#NULL!	0	0	1
129	1	0	0	0	1	0	1	3	1	90	0	100	4	1	1	0	0	0	0	0	0	1	2	164	28	125	58	38.7	97	0	0.21	#NULL!	#NULL!	5.3	131	11.1	37	19.5	475	0.62	0	10	0	0	0	#NULL!	0	1	2
125	1	1	1	1	1	1	1	7	0	77	0	87	3	2	0	0	0	0	0	0	0	1	1	95	16	130	80	39	94	3	0.31	7.45	8.8	6.3	133	11.7	41	11	175	0.09	0	4	0	0	0	#NULL!	0	0	1
121	0	0	0	1	1	0	1	3	1	77	0	67	2	1	0	1	0	0	0	0	0	0	1	84	28	100	50	37.6	93	0	0.21	7.42	11.3	4.1	132	6.3	42	14.4	280	0.1	0	8	0	0	0	#NULL!	0	0	2
115	1	0	0	0	1	1	1	4	0	75	0	105	4	1	0	0	0	0	0	0	0	0	0	86	30	151	81	37.4	100	6	0.5	7.31	18.5	8.9	135	7.6	44	14.2	214	0.31	0	4	0	0	0	#NULL!	0	0	3
114	0	1	1	1	1	1	1	6	1	41	0	31	1	1	0	0	0	0	0	0	1	0	1	140	25	125	75	36.9	93	0	0.21	#NULL!	#NULL!	2.2	140	5.2	46	8.6	128	7.08	0	5	0	0	0	#NULL!	0	0	0
109	0	1	1	0	1	1	1	5	0	60	0	60	2	2	0	1	0	0	0	1	1	0	3	94	17	145	75	37.6	95	0	0.21	7.47	8.6	8	134	7.9	46	8.4	170	0.18	0	5	0	0	0	#NULL!	0	0	1
93	0	1	1	1	1	1	1	6	1	80	0	70	2	1	0	1	0	0	0	0	0	0	1	108	28	110	70	37.5	95	1	0.24	7.46	7.8	8.8	142	6.7	42	6.3	210	0.15	0	11	0	0	0	#NULL!	0	0	2
90	1	1	0	1	1	1	1	6	0	70	0	70	2	2	0	0	0	0	0	0	0	0	0	114	23	140	84	39.2	92	0	0.21	#NULL!	#NULL!	3.1	138	7.8	47	14.4	141	2.99	0	3	0	0	0	#NULL!	0	0	1
89	1	1	1	1	1	1	1	7	0	42	1	62	2	1	1	0	0	0	0	0	0	0	1	139	27	140	70	38.5	96	4	0.35	#NULL!	#NULL!	6	135	6.1	43	7.7	173	13.71	0	3	0	0	0	#NULL!	0	0	0
85	1	1	1	1	1	0	1	6	0	82	0	82	3	2	0	0	0	0	0	0	0	0	0	84	32	110	60	37.4	97	2	0.28	#NULL!	#NULL!	3.9	138	7.7	44	21	293	7.22	0	8	0	0	0	#NULL!	0	0	3
83	1	1	0	0	1	1	0	4	0	87	0	87	3	2	0	0	0	0	0	0	0	0	0	112	28	160	80	36	95	0	0.21	#NULL!	#NULL!	4.2	137	8.7	44	9.7	189	0.11	0	8	0	0	0	#NULL!	0	0	1
68	1	1	1	0	1	1	1	6	1	76	0	76	3	2	0	0	0	0	0	0	0	1	1	92	#NULL!	130	50	38.1	96	0	0.21	#NULL!	#NULL!	5.3	133	7.7	31	3.2	242	0.57	0	9	0	0	0	#NULL!	0	0	2
58	1	1	1	0	1	1	1	6	0	40	0	40	1	1	0	0	0	0	0	0	0	0	0	76	16	110	70	37.8	83	0	0.21	#NULL!	#NULL!	4.6	139	5.7	35	10	294	0.1	0	5	0	0	0	#NULL!	0	0	0
17	1	0	0	0	0	0	1	2	0	86	0	96	4	2	0	0	0	1	0	0	0	0	1	82	12	130	50	37.7	94	0	0.21	#NULL!	#NULL!	8.9	133	6.8	26	26	389	0.79	0	5	0	0	0	#NULL!	0	0	3
16	1	1	0	0	1	1	1	5	1	91	0	121	4	1	0	0	0	1	1	0	0	0	2	100	26	140	80	37.8	100	4	0.35	#NULL!	#NULL!	9.7	139	12.7	34	13.1	114	2.43	0	5	0	0	0	#NULL!	0	0	2
759	1	1	0	1	0	1	1	5	0	62	0	62	2	2	0	1	0	0	0	0	0	0	1	140	16	116	76	37.9	95	0	0.21	7.5	6.3	7.1	133	7.9	47	20.3	180	2.45	0	6	0	0	0	#NULL!	0	0	1
634	1	1	0	0	1	1	1	5	0	62	0	82	3	1	0	1	0	0	0	0	0	0	1	106	25	148	88	38.7	94	0	0.21	7.41	9.9	5.7	138	#NULL!	45	23	284	0.2	0	5	0	0	0	#NULL!	0	0	0
623	0	1	1	1	1	1	1	6	1	76	0	86	3	1	0	0	0	0	0	0	0	0	0	86	24	121	76	36.7	95	0	0.21	7.49	8.3	5.9	126	5.4	35	7.6	136	0.16	0	1	1	0	0	#NULL!	0	0	1
620	1	1	1	0	1	1	1	6	1	76	0	96	4	2	0	0	0	0	0	0	0	0	0	96	#NULL!	146	82	39.6	80	0	0.21	#NULL!	#NULL!	4.3	132	6.3	42	11.7	177	0.06	0	8	0	0	0	#NULL!	0	0	1
604	1	1	0	0	1	1	1	5	0	91	0	111	4	1	0	1	0	0	1	0	0	1	3	88	17	143	96	38	79	0	0.21	7.38	11.6	6.7	139	7.8	46	10.4	164	0.05	0	6	0	0	0	#NULL!	0	0	1
567	1	1	1	0	1	0	1	5	0	87	0	87	3	2	0	0	0	0	0	0	0	1	1	102	24	120	67	38.1	96	0	0.21	7.49	8	4.6	134	4.2	32	20.7	372	1.65	0	7	0	1	1	11	1	1	1
552	1	1	1	1	0	1	0	5	1	89	1	89	3	2	0	0	0	0	0	0	0	0	0	70	17	141	68	37.3	98	0	0.21	7.4	9.9	7.4	143	5.8	32	12.3	187	0.04	0	23	0	1	0	#NULL!	1	1	2
533	1	0	1	0	1	0	0	3	0	88	0	128	4	2	0	0	0	0	1	1	0	0	2	105	18	107	69	38.4	93	0	0.21	7.47	7.6	15.6	136	13.8	34	7.2	135	0.4	0	5	0	0	0	#NULL!	0	0	2
455	1	1	1	0	1	1	0	5	0	75	0	75	3	1	0	1	0	0	0	1	1	0	3	137	25	170	80	37.4	93	2	0.28	7.37	19.2	5.7	137	12.6	40	7.4	84	0.21	0	15	0	0	0	#NULL!	0	0	1
292	0	0	0	0	1	0	1	2	0	45	0	45	1	2	0	1	0	0	1	1	1	0	4	80	26	120	68	37.3	94	0	0.21	#NULL!	#NULL!	2.6	136	5.5	35	23.1	368	0.08	0	3	0	0	0	#NULL!	0	0	0
227	1	1	1	1	1	0	0	5	0	49	0	49	1	1	0	1	0	0	0	0	0	0	1	98	18	100	75	37.5	90	0	0.21	7.46	6.4	2.7	136	8.9	42	12.8	187	2.03	0	3	0	0	0	#NULL!	0	0	0
224	0	1	1	0	1	1	1	5	0	73	0	73	3	1	0	1	0	0	0	0	0	0	1	93	29	148	82	37.5	88	0	0.21	7.42	9.9	3.3	139	7.1	41	16	246	0.07	0	5	0	0	0	#NULL!	0	0	1
170	1	1	1	0	1	1	1	6	0	84	0	84	3	1	0	0	0	0	0	1	0	0	1	100	24	140	85	38.9	91	0	0.21	7.39	12.5	10.8	135	10.4	37	13.7	115	0.32	0	4	0	0	0	#NULL!	0	0	2
71	0	1	1	0	0	1	1	4	0	82	0	112	4	2	1	1	0	0	1	1	0	0	4	79	#NULL!	118	71	36	#NULL!	#NULL!	#NULL!	#NULL!	#NULL!	14.7	135	5.5	38	13.6	294	0.2	0	3	0	0	0	#NULL!	0	0	2
54	1	1	1	0	1	1	1	6	0	84	0	114	4	1	0	0	0	1	0	0	0	0	1	116	24	160	70	38.8	99	0	0.21	7.46	10.5	6	140	8.8	37	17.3	270	2.03	0	11	0	0	0	#NULL!	0	0	1
52	1	1	1	1	1	1	1	7	0	53	0	103	4	2	0	0	0	1	0	0	0	0	1	89	28	110	60	38.1	94	0	0.21	#NULL!	#NULL!	5.8	139	6.5	30	7.9	197	#NULL!	0	11	0	1	0	#NULL!	1	1	1
47	1	0	0	0	0	0	1	2	0	90	0	90	3	2	0	0	0	0	0	0	0	0	0	86	22	160	90	38.3	97	0	0.21	#NULL!	#NULL!	4.9	141	8.6	39	11	153	3.37	0	5	0	0	0	#NULL!	0	0	1
14	1	1	1	0	1	0	1	5	0	83	0	83	3	2	0	0	0	0	0	0	0	0	0	88	22	140	70	38.4	92	0	0.21	#NULL!	#NULL!	4.8	139	7.4	42	8.3	249	#NULL!	0	6	0	0	0	#NULL!	0	0	1
630	0	1	0	1	1	0	0	3	0	69	1	79	3	2	0	0	0	0	0	0	0	0	0	82	28	147	93	37.4	96	0	0.21	#NULL!	#NULL!	7.5	142	7.4	46	12.6	157	0.16	0	6	0	0	0	#NULL!	0	0	2
627	0	0	0	1	1	1	1	4	1	86	0	86	3	1	0	0	0	0	1	0	0	0	1	65	#NULL!	188	80	36.5	94	0	0.21	#NULL!	#NULL!	4.7	140	5.5	45	8.5	192	0.05	0	6	0	0	0	#NULL!	0	0	1
621	0	1	1	1	1	1	1	6	1	61	0	81	3	2	0	0	0	0	0	0	0	0	0	96	24	116	83	37.4	92	0	0.21	7.44	7.5	1.6	125	6.6	38	13.1	217	0.13	0	3	0	0	0	#NULL!	0	0	0
608	0	1	1	0	0	1	1	4	1	65	0	55	2	1	0	0	0	0	0	0	1	0	1	80	14	141	91	37	99	0	0.21	#NULL!	#NULL!	4.3	135	4.6	42	4.4	174	0.05	0	5	0	0	0	#NULL!	0	0	1
607	1	1	1	0	1	1	1	6	0	67	0	67	2	2	1	1	0	0	0	1	0	0	3	104	28	164	98	37.7	98	2	0.28	7.41	8.2	5.5	133	7.7	42	8.7	158	0.12	0	6	0	0	0	#NULL!	0	0	1
584	1	1	1	0	1	1	1	6	1	95	0	95	4	2	1	0	0	0	0	0	0	0	1	77	28	126	69	37	94	0	0.21	#NULL!	#NULL!	10.4	136	5.7	37	10.7	232	0.6	0	5	0	0	0	#NULL!	0	1	2
571	0	0	1	0	1	1	1	4	1	78	0	128	4	2	1	0	0	0	1	0	0	0	2	95	30	126	86	36.2	95	0	0.21	#NULL!	#NULL!	12.3	136	6.1	39	9.4	273	0.04	0	5	0	0	0	#NULL!	0	0	3
460	1	1	1	0	1	0	1	5	0	73	0	73	3	1	0	0	0	0	0	1	0	0	1	153	22	110	70	37.7	95	0	0.21	#NULL!	#NULL!	7.1	130	5.5	43	9.4	178	0.18	0	7	0	0	1	3	0	0	2
302	1	1	1	0	1	1	0	5	0	61	0	61	2	1	0	0	0	0	0	0	0	0	0	96	20	111	60	37.6	95	2	0.28	#NULL!	#NULL!	6	138	6.9	38	16.9	118	42	0	6	0	0	0	#NULL!	0	0	1
284	0	1	1	1	1	1	1	6	0	91	0	91	4	1	0	0	0	1	0	0	0	0	1	95	20	105	70	36.7	97	6	0.5	7.42	12.9	8.5	137	7.9	42	18.6	172	0.84	0	22	0	0	1	11	0	0	2
268	0	1	1	0	1	0	1	4	0	72	1	102	4	2	0	1	0	0	0	1	1	1	4	98	#NULL!	157	76	36.8	95	0	0.21	#NULL!	#NULL!	7.2	129	8.4	37	23.1	231	1.81	0	12	0	0	0	11	0	0	2
234	1	1	0	0	1	1	1	5	0	79	0	89	3	2	1	0	0	0	0	0	0	0	1	83	24	190	100	39.6	95	0	0.21	#NULL!	#NULL!	5.6	135	9.1	43	9.3	119	0.1	0	5	0	0	0	#NULL!	0	0	1
232	0	1	0	0	1	1	1	4	0	66	0	66	2	2	0	0	0	0	0	0	0	0	0	88	30	140	60	37	93	0	0.21	7.41	9.7	4.4	137	6.4	43	12.8	181	0.14	0	5	0	0	0	#NULL!	0	0	3
220	0	1	1	1	1	1	1	6	1	78	1	88	3	1	1	0	0	0	0	0	0	0	1	76	30	120	90	36.8	96	0	0.21	7.52	9.8	6.5	134	10	36	33.6	371	5.18	0	11	0	0	0	#NULL!	0	0	2
100	0	1	1	1	1	0	1	5	0	57	0	57	2	2	0	1	0	0	0	0	1	0	2	93	22	110	50	37	92	0	0.21	7.5	8.1	4.2	135	5	48	22.1	176	0.75	0	4	0	0	0	#NULL!	0	0	1
97	1	1	0	1	1	1	1	6	1	78	0	88	3	2	0	0	0	0	0	0	0	0	0	100	27	120	70	39.3	94	4	0.35	7.45	13.4	5.8	130	6.7	37	14.8	286	0.77	0	5	0	0	0	#NULL!	0	0	1
56	1	1	1	0	1	1	1	6	1	79	1	119	4	2	0	0	0	1	0	0	0	1	2	84	#NULL!	110	60	37	90	0	0.21	#NULL!	#NULL!	3	132	9.9	32	9	211	0.15	0	5	0	0	0	#NULL!	0	0	2
369	0	1	1	1	1	0	1	5	1	76	0	73	3	1	0	0	0	0	0	0	0	0	0	80	23	149	70	36.5	95	2	0.28	7.43	7.9	4.9	144	7.2	45	5.4	287	0.07	0	6	0	0	0	#NULL!	0	0	1
[truncated: 1 more columns]
